# Supplementary material for: Lifestyle patterns associated with common mental disorders in Brazilian adolescents: Results of the Study of Cardiovascular Risks in Adolescents (ERICA)
Source: PLoS One. 2021 Dec 14;16(12):e0261261. doi: 10.1371/journal.pone.0261261 (PMC8670696; doi:10.1371/journal.pone.0261261)
Supplement: S1 File — (XLSX) [file pone.0261261.s001.xlsx]

## Sheet: Planilha1
n_quest	cod_estr_sel	cod_UPA	pesonat	pesoaltamost	estratopos	pesopos	school	nut_status	sex	age	race_color	kcal_total	minup_g_day_quartiles	up_g_day_quartiles	water	bebidatmc	sono8a10	ativfiscat3	smoke	CMD	p1	p2	p3	pd1_tercis	pd2_tercis	pd3_tercis
30468	306	279	362.683	366.912	335113	84999	1	3	1	1	2	499.638	1	4	2	0	0	Insuf. ativo(<300min/sem)	0	Não	1.23223	-1.22188	-0.84894	3	1	2
5788	306	255	256.745	286.521	335115	83272	1	2	1	2	1	501.379	2	4	2	1	1	Insuf. ativo(<300min/sem)	0	Não	1.09424	-1.34501	-0.660885	3	1	1
6709	302	127	45.7381	40.4939	331114	17589	1	4	1	1	1	501.867	3	4	2	0	0	Inativo(0min/sem)	0	Sim				3	1	1
45271	301	101	252.906	256.552	300114	295477	1	2	1	1	2	502.222	3	1	2	0	0	Inativo(0min/sem)	0	Sim	-1.18616	0.0315396	-2.70554	1	1	1
50520	210	302	9.33139	11.8274	227116	8166	1	2	1	2	2	504.05	4	2	2	0	0	Inativo(0min/sem)	0	Não	-0.164122	-0.587779	-2.29366	1	1	1
63164	502	49	16.1349	30.2033	550216	6161	1	2	2	2	2	505.877	1	1	2	7	0	Inativo(0min/sem)	1	Não	2.15373	2.04497	-2.22436	3	3	1
32201	505	124	54.5972	46.0746	552113	10224	2	2	1	1	1	506.704	4	1	2	0	0	Ativo(>=300min/sem)	0	Sim				1	3	1
63044	502	60	22.3719	26.925	550212	6132	1	4	2	1	1	509.187	4	1	2	2	0	Ativo(>=300min/sem)	1	Não	0.389272	1.32351	-0.78899	1	3	1
15390	406	131	39.0047	84.6539	443117	7540	1	4	1	2	2	511.609	1	2	2	4	1	Inativo(0min/sem)	0	Não	1.81119	-0.699954	-1.51542	3	2	1
49889	501	21	73.7477	91.453	500115	22710	1	2	1	2	2	511.757	4	1	2	1	1	Inativo(0min/sem)	0	Não	-1.32768	-0.106402	-2.53345	1	2	1
35955	506	172	52.2749	66.6061	553115	24507	1	2	1	2	2	513.655	4	1	2	0	0	Insuf. ativo(<300min/sem)	0	Sim	-0.815379	0.001941	-1.68867	1	2	1
52795	501	20	63.069	151.266	500117	16327	1	4	1	2	1	514.097	1	4	2	1	0	Inativo(0min/sem)	0	Sim	2.08161	-1.47854	-1.44185	3	1	1
25503	110	197	21.2332	23.2489	115116	11998	2	3	1	2	2	518.242	1	1	2	7	0	Insuf. ativo(<300min/sem)	0	Sim	1.55114	1.53628	-1.38384	3	3	1
69732	110	173	54.301	59.456	115116	11998	1	2	1	2		518.304	3	4	2	7	0	Insuf. ativo(<300min/sem)	4	Sim	2.86478	4.89724	-1.81988	3	3	1
46539	101	23	42.3392	59.2027	100117	19631	1	2	1	2	2	518.614	2	1	2	3	0	Inativo(0min/sem)	0	Não	-0.0984291	0.646995	-2.5432	2	2	1
56805	401	10	59.824	75.3847	400113	79532	2	3	1	1	2	521.776	4	2	2	0	0	Insuf. ativo(<300min/sem)	0	Não	-0.81891	-0.0128738	-1.70463	1	2	1
8159	401	62	238.982	387.821	400116	72455	1	3	1	2	2	523.888	1	4	2	3	1	Insuf. ativo(<300min/sem)	0	Não	0.965341	-0.428482	-0.906536	3	1	2
32972	306	289	164.318	175.743	335214	87252	1	2	2	1	2	524.785	4	1	2	3	0	Inativo(0min/sem)	0	Sim	0.40906	0.322521	-2.35323	1	3	1
52822	202	104	29.6251	29.9049	221115	9518	2	2	1	2		525.785	4	1	2	0	0	Insuf. ativo(<300min/sem)	0	Sim				1	2	1
32389	506	146	59.9733	96.2197	553112	23802	1	4	1	1	2	527.295	1	4	2	0	1	Inativo(0min/sem)	0	Não	1.04695	-1.91369	-1.43599	3	1	1
36954	301	87	266.366	304.751	300113	298746	1	2	1	1	2	529.449	4	3	2	0	1	Ativo(>=300min/sem)	0	Sim				2	2	1
65833	402	93	59.4789	113.847	441117	10441	1	2	1	2	1	531.165	4	3	2	0	0	Inativo(0min/sem)	1	Não	0.29469	0.186156	-2.33921	2	2	1
60816	306	248	762.187	762.372	335114	86512	1	3	1	1	1	531.943	4	1	2	0	0	Ativo(>=300min/sem)	1	Sim	-1.01489	1.33597	-1.16116	1	3	1
21282	206	194	6.70698	9.04067	224114	7374	1	2	1	1	1	532.113	1	2	2	1	0	Inativo(0min/sem)	0	Sim	1.56706	-1.18369	-1.66376	3	1	1
3870	401	44	54.7531	109.097	400112	77974	2	3	1	1	2	532.25	1	4	2	1	0	Inativo(0min/sem)	0	Não	0.54149	-0.57919	-2.09161	3	1	1
58889	406	152	67.2966	64.3035	443114	9867	2	2	1	1	1	532.528	3	4	2	0	1	Insuf. ativo(<300min/sem)	0	Não	-0.125922	-1.05875	-1.08484	3	1	1
17716	506	142	77.5928	136.886	553217	19788	2	2	2	2	1	535.902	4	1	2	5	0	Ativo(>=300min/sem)	0	Não	-0.518397	2.0792	-1.21489	2	3	1
8269	403	116	12.5316	11.0029	442114	3438	1	2	1	1	1	537.28	1	4	2	0	0	Insuf. ativo(<300min/sem)	0	Não	1.23576	-1.20707	-0.832972	3	1	2
3334	210	312	30.0283	42.0099	227115	8623	2	2	1	2	1	537.818	4	1	2	1	1	Ativo(>=300min/sem)	0	Sim	-0.58965	-0.180414	-0.515674	1	3	1
43662	402	68	32.2416	42.9226	441215	14097	1	3	2	2	2	538.706	4	1	2	1	0	Ativo(>=300min/sem)	0	Não	-1.28264	0.865465	-1.13546	1	3	1
64645	506	145	18.3963	21.1282	553116	21789	2	2	1	2	2	539.522	2	1	2	3	1	Inativo(0min/sem)	1	Não	0.0278004	0.979556	-2.3968	3	3	1
54424	501	19	190.676	244.12	500113	23180	1	2	1	1	1	539.667	4	4	2	0	0	Ativo(>=300min/sem)	0	Sim	0.577442	-0.646976	-0.259915	2	1	2
489	401	40	74.5245	81.7657	400115	77546	1	2	1	2	1	539.729	4	4	2	2	1	Inativo(0min/sem)	0	Não	0.910988	-1.02679	-1.71358	3	1	1
8150	106	131	61.6777	72.5928	113115	18470	1	2	1	2	2	542.439	4	1	2	0	0	Ativo(>=300min/sem)	0	Sim	-0.444597	-0.0276576	-0.671794	1	3	1
25306	205	159	54.7575	66.5009	223115	22251	1	3	1	2	2	544.131	1	3	2	0	0	Inativo(0min/sem)	0	Não	1.89055	-1.78197	-1.422	3	1	1
30890	301	20	76.0211	99.5564	300116	273011	1	2	1	2	3	545.111	2	1	2	0	1	Inativo(0min/sem)	0	Não	1.04695	-1.91369	-1.43599	2	1	1
69162	302	140	63.8453	62.0708	331116	17012	1	4	1	2	2	546.043	2	1	2	4	0	Ativo(>=300min/sem)	3	Sim	1.69608	3.50788	-0.887866	3	3	1
70163	401	55	237.607	260.694	400115	77546	1	2	1	2	1	548.9	4	3	2	2	1	Insuf. ativo(<300min/sem)	5	Não	1.52469	4.02229	-1.78015	3	3	1
34027	301	86	272.748	312.054	300113	298746	1	2	1	1	1	551.097	1	4	2	0	1	Inativo(0min/sem)	0	Não	1.55797	-2.22335	-1.23005	3	1	1
62411	110	187	25.3713	29.1214	115117	9663	1	2	1	2	2	551.8	1	1	2	0	1	Inativo(0min/sem)	1	Sim	0.483721	-0.520433	-1.89342	3	1	1
58119	401	63	300.457	581.58	400117	57045	1	3	1	2	1	552.108	2	4	2	1	1	Inativo(0min/sem)	0	Não	0.72699	-1.30059	-1.66179	3	1	1
46415	105	93	10.6088	16.4862	112117	2583	1	2	1	2	1	552.682	1	4	2	1	0	Inativo(0min/sem)	0	Sim	2.08161	-1.47854	-1.44185	3	1	1
38792	212	349	74.5515	84.7261	229116	22531	1	2	1	2	2	554.579	4	1	2	1	1	Inativo(0min/sem)	0	Não	-1.32768	-0.106402	-2.53345	1	2	1
22706	401	18	252.284	607.871	400217	56617	1	2	2	2	2	555.062	4	1	2	0	0	Ativo(>=300min/sem)	0	Não				1	3	1
24616	106	100	20.3524	27.6909	113116	17654	1	2	1	2	2	555.629	3	1	2	1	0	Inativo(0min/sem)	0	Sim	0.0269389	-0.284346	-2.31351	2	2	1
40860	402	82	71.9866	88.1778	441115	13442	1	2	1	2	1	557.56	1	4	2	1	1	Insuf. ativo(<300min/sem)	0	Não	1.60526	-1.65467	-0.454946	3	1	2
36840	401	7	284.148	311.757	400115	77546	1	2	1	2	3	557.874	4	1	2	0	0	Ativo(>=300min/sem)	0	Não	-1.4737	0.562031	-1.11561	1	3	1
44363	401	5	18.701	45.0594	400217	56617	1	2	2	2	1	558.22	1	2	2	1	0	Inativo(0min/sem)	0	Não	1.57059	-1.16888	-1.64779	3	1	1
32208	111	208	20.51	37.4339	116116	4617	1	2	1	2	2	558.392	4	1	2	1	0	Inativo(0min/sem)	0	Sim	-0.995101	0.334973	-2.72539	1	2	1
8831	502	60	22.3719	19.3206	550114	7016	1	2	1	1	2	560.623	4	1	2	1	0	Insuf. ativo(<300min/sem)	0	Sim	-1.13887	0.600219	-1.93043	1	2	1
65836	101	12	58.8126	72.6819	100114	25038	1	3	1	1	2	561.332	1	1	2	0	1	Ativo(>=300min/sem)	1	Sim				2	2	2
16180	106	120	138.776	182.749	113112	19348	1	3	1	1	2	561.627	1	4	2	1	0	Inativo(0min/sem)	0	Sim	2.08161	-1.47854	-1.44185	3	1	1
57298	402	103	20.8467	25.5355	441115	13442	2	2	1	2	1	563.947	4	1	2	4	1	Ativo(>=300min/sem)	0	Não	-0.0164692	0.729886	-0.575242	1	3	1
64904	101	6	57.6545	80.6181	100117	19631	1	2	1	2	3	564.215	1	3	2	1	1	Inativo(0min/sem)	1	Sim	2.20784	-1.14598	-1.29546	3	1	1
33572	505	134	12.3077	19.603	552117	8784	1	2	1	2	1	564.393	4	1	2	1	1	Insuf. ativo(<300min/sem)	0	Não	-1.47145	0.158844	-1.73849	1	2	1
40991	201	7	39.1389	43.4227	200114	91790	1	4	1	1	2	567.785	3	1	2	0	1	Inativo(0min/sem)	0	Não				1	1	1
68127	302	107	12.3787	12.0347	331116	17012	1	2	1	2	2	576.392	4	2	2	3	0	Inativo(0min/sem)	2	Não	2.8668	0.971043	-1.79457	3	3	1
12911	101	30	36.9137	42.0716	100116	23315	1	2	1	2	2	576.811	2	4	2	0	0	Inativo(0min/sem)	0	Sim	-0.164122	-0.587779	-2.29366	3	1	1
55808	406	138	22.2715	26.0254	443113	10420	2	3	1	1	1	578.102	1	4	2	3	1	Inativo(0min/sem)	0	Não	2.13115	-1.31305	-1.28962	3	1	1
52444	306	226	126.946	182.82	335116	77628	1	2	1	2	3	578.142	4	1	2	1	1	Inativo(0min/sem)	0	Sim	-1.32768	-0.106402	-2.53345	1	2	1
62153	402	80	64.8435	79.428	441115	13442	1	3	1	2	1	578.825	1	4	2	1	0	Ativo(>=300min/sem)	1	Sim	2.25288	-0.174112	0.102526	3	2	2
5427	502	68	67.9779	83.0519	550116	6363	2	2	1	2	3	580.041	1	1	2	0	1	Insuf. ativo(<300min/sem)	0	Sim				2	1	1
13708	401	38	103.762	124.026	400214	80088	1	4	2	1	2	580.266	1	4	2	1	0	Insuf. ativo(<300min/sem)	0	Sim	1.42682	-0.903633	-0.852828	3	1	2
32426	406	141	23.2677	29.2653	443115	10036	1	2	1	2	2	582.414	1	4	2	1	0	Insuf. ativo(<300min/sem)	0	Sim	1.93784	-1.21329	-0.646889	3	1	2
45462	211	331	16.5803	21.4151	228115	5150	1	4	1	2	2	583.006	4	1	2	1	0	Inativo(0min/sem)	0	Não	0.545021	-0.564376	-2.07564	1	2	1
12857	502	61	141.534	155.475	550214	6434	1	3	2	1		583.749	4	4	2	3	1	Ativo(>=300min/sem)	0	Sim	-0.72208	0.721298	-0.777293	3	3	1
16565	406	154	27.9967	60.7627	443117	7540	1	2	1	2	1	585.556	1	4	2	1	1	Inativo(0min/sem)	0	Sim	0.72699	-1.30059	-1.66179	3	1	1
26462	210	313	18.7826	24.8759	227114	9184	1	2	1	1	2	585.957	4	2	2	1	1	Inativo(0min/sem)	0	Não	1.23448	-1.62507	-1.47182	2	2	1
59216	402	98	38.1436	46.7352	441114	14545	1	3	1	1	2	586.941	1	4	2	3	0	Insuf. ativo(<300min/sem)	1	Não	2.77877	0.167509	-0.73215	3	2	1
58291	301	66	71.3151	93.3934	300116	273011	1	2	1	2	1	587.224	3	4	2	0	0	Inativo(0min/sem)	0	Sim	0.353961	-0.867809	-2.05578	3	1	1
43906	306	287	124.064	162.946	335215	83896	1	2	2	2	2	587.761	1	1	2	0	0	Ativo(>=300min/sem)	0	Sim	0.580973	-0.632161	-0.243947	2	1	2
44098	505	121	41.8541	66.5186	552112	10059	1	2	1	1	1	587.944	1	4	2	3	0	Inativo(0min/sem)	0	Sim	2.46373	-0.871672	-1.48157	3	1	1
25508	301	87	266.366	379.457	300213	303026	1	3	2	1	2	588.266	1	4	2	1	1	Ativo(>=300min/sem)	0	Não	1.46149	-1.38942	0.340019	3	1	2
8819	402	77	44.478	43.4272	441113	12546	1	3	1	1	1	589.413	3	4	2	0	1	Ativo(>=300min/sem)	0	Sim				2	1	2
31409	111	209	27.9851	70.4229	116117	3516	1	3	1	2	2	591.528	3	4	2	3	0	Inativo(0min/sem)	0	Sim	1.94918	-0.576828	-1.70347	3	1	1
44982	212	372	28.9412	42.1066	229117	18917	1	2	1	2	2	592.086	2	2	2	2	1	Ativo(>=300min/sem)	0	Não	-0.90961	0.432679	-0.741469	2	2	2
48098	402	105	43.2186	52.9393	441115	13442	1	2	1	2	2	592.192	1	4	2	6	0	Ativo(>=300min/sem)	0	Não	1.72734	1.18844	-0.363082	3	3	2
30841	401	41	193.1	243.327	400113	79532	1	2	1	1	1	593.541	4	4	2	1	0	Inativo(0min/sem)	0	Não	-0.48055	0.0401283	-2.50348	2	1	1
56692	402	80	56.4014	70.0629	441213	14482	1	2	2	1	1	593.815	2	1	2	0	0	Ativo(>=300min/sem)	0	Não	-0.959148	0.267187	-0.893701	2	2	1
69906	406	157	36.7795	59.1376	443213	10553	1	2	2	1	1	599.439	1	4	2	1	0	Ativo(>=300min/sem)	4	Não	3.62932	2.14769	-0.0341229	3	3	2
58762	210	302	34.0963	37.7619	227113	8646	1	3	1	1	2	599.697	2	1	2	0	0	Inativo(0min/sem)	0	Não	0.357492	-0.852994	-2.03981	2	1	1
24351	211	317	11.4921	16.0389	228117	4258	1	2	1	2	2	600	1	1	2	0	0	Insuf. ativo(<300min/sem)	0	Sim	0.213723	-0.587748	-1.24485	2	1	1
65477	206	203	9.74286	12.8189	224116	6288	1	2	1	2		600.778	2	2	2	6	1	Inativo(0min/sem)	1	Sim	2.64859	0.666033	-1.61665	3	3	1
56584	506	175	61.6836	75.1003	553117	18821	1	2	1	2	2	601.886	1	4	2	0	0	Inativo(0min/sem)	0	Sim	1.89055	-1.78197	-1.422	3	1	1
34066	107	162	41.535	60.6414	114113	3328	1	3	1	1	2	603.302	4	4	2	0	1	Insuf. ativo(<300min/sem)	0	Sim	-1.66251	-0.144589	-1.71863	2	1	1
13818	106	136	61.2176	83.2909	113116	17654	1	2	1	2	2	603.726	2	1	2	0	1	Inativo(0min/sem)	0	Sim	0.0249097	-1.29437	-1.84787	2	1	1
6419	401	16	12.6199	24.4278	400117	57045	1	4	1	2	1	603.917	3	1	2	1	1	Insuf. ativo(<300min/sem)	0	Sim	-0.956901	-0.136	-1.51658	1	2	1
56714	501	40	73.7847	154.167	500112	22523	1	2	1	1	2	606.78	1	4	2	0	1	Ativo(>=300min/sem)	0	Não	1.27043	-1.69285	0.359874	3	1	2
11056	502	59	58.9661	72.0417	550116	6363	1	3	1	2	1	606.979	4	1	2	1	0	Insuf. ativo(<300min/sem)	0	Sim	-0.624319	0.305374	-1.70852	1	2	1
30271	210	296	56.592	86.0368	227214	9087	1	2	2	1	2	607.456	1	2	2	3	0	Ativo(>=300min/sem)	0	Não	1.66517	-0.0315209	-0.097575	3	2	2
13049	305	178	60.6198	62.5808	333114	44014	1	2	1	1	2	607.555	1	4	2	3	0	Ativo(>=300min/sem)	0	Não	2.17619	-0.34118	0.108364	3	2	2
60159	402	101	33.0911	32.3093	441113	12546	1	2	1	1	2	607.609	2	4	2	1	0	Inativo(0min/sem)	1	Sim	0.48575	0.48959	-2.35906	3	1	1
63876	501	33	31.4321	38.9783	500115	22710	1	3	1	2	2	608.488	4	1	2	3	0	Ativo(>=300min/sem)	1	Não	-0.441707	2.24627	-1.22073	2	3	1
31774	301	81	171.548	368.697	300212	307987	2	2	2	1	1	609.103	1	4	2	0	0	Ativo(>=300min/sem)	0	Não	1.60301	-1.25148	0.167932	3	1	2
25560	301	12	562.302	846.932	300215	300152	1	2	2	2	2	609.352	4	1	2	0	1	Insuf. ativo(<300min/sem)	0	Não	-1.66251	-0.144589	-1.71863	1	2	1
31997	401	42	97.1069	116.071	400214	80088	1	2	2	1	2	609.836	2	4	2	0	0	Inativo(0min/sem)	0	Não	0.86498	-1.17747	-1.84984	3	1	1
41333	113	232	33.7791	29.8794	117113	2378	1	2	1	1	2	611.385	4	1	2	6	0	Ativo(>=300min/sem)	0	Sim	-0.327337	2.38263	-1.23474	2	3	1
41471	211	332	43.8662	48.2605	228113	5307	1	2	1	1	1	612.035	4	2	2	0	1	Inativo(0min/sem)	0	Não	-0.496703	-1.02915	-2.10171	1	1	1
15102	401	41	69.5011	83.1101	400114	77382	1	3	1	1	1	612.691	4	1	2	0	1	Inativo(0min/sem)	0	Sim	-1.51874	-0.409835	-2.51359	1	2	1
31502	306	261	306.08	327.361	335214	87252	1	2	2	1	1	613.025	2	4	2	0	1	Ativo(>=300min/sem)	0	Não	0.24486	-1.08835	-0.067972	3	1	2
61779	505	108	125.84	126.859	552115	10486	1	2	1	2	2	613.246	1	4	2	0	0	Inativo(0min/sem)	1	Sim				3	1	1
54462	306	250	248.16	243.728	335213	87721	1	4	2	1	1	613.451	2	1	2	0	1	Inativo(0min/sem)	0	Não	-1.00419	-0.70468	-2.29169	2	1	1
3109	106	106	38.8477	45.7226	113115	18470	1	2	1	2	2	613.504	1	4	2	1	0	Inativo(0min/sem)	0	Não	1.05957	-0.85922	-1.85373	3	1	1
47865	201	34	23.6903	26.2832	200114	91790	2	2	1	1	2	614.169	4	1	2	1	1	Inativo(0min/sem)	0	Sim	-0.302112	-0.710905	-2.1056	1	2	1
35564	106	113	21.0522	38.0835	113217	15695	1	2	2	2	1	614.234	1	1	2	0	0	Ativo(>=300min/sem)	0	Não	0.0699534	-0.322502	-0.449886	2	1	2
52088	211	332	43.8662	42.0987	228114	4330	1	2	1	1	1	614.508	1	4	2	4	0	Inativo(0min/sem)	0	Não	2.14024	-0.273394	-1.72333	3	1	1
27697	110	195	33.5726	85.2161	115212	11438	1	3	2	1	2	617.133	1	1	2	0	0	Inativo(0min/sem)	0	Não	0.868511	-1.16265	-1.83388	2	1	1
57076	106	136	46.5261	73.7773	113117	15190	1	3	1	2	2	618.761	4	1	2	1	0	Insuf. ativo(<300min/sem)	0	Sim	-1.13887	0.600219	-1.93043	1	2	1
55202	106	100	35.3183	48.053	113116	17654	1	2	1	2	3	620.34	1	2	2	1	1	Insuf. ativo(<300min/sem)	0	Não	0.0722009	-0.725689	-1.07276	3	1	1
70380	505	128	34.9497	55.666	552117	8784	1	2	1	2	2	620.739	1	1	2	7	0	Inativo(0min/sem)	6	Sim	4.90659	6.68858	-2.49765	3	3	1
40721	401	8	75.2192	82.5279	400115	77546	1	3	1	2	1	620.909	1	1	2	1	1	Inativo(0min/sem)	0	Sim	0.72699	-1.30059	-1.66179	2	1	1
19361	301	99	132.612	134.524	300114	295477	1	2	1	1	2	621.131	1	2	2	0	1	Ativo(>=300min/sem)	0	Não				2	1	2
70268	306	227	204.83	228.585	335115	83272	1	2	1	2	1	625.037	3	4	2	5	0	Inativo(0min/sem)	5	Sim	3.08524	4.79906	-2.62069	3	3	1
25447	302	133	61.2621	95.6413	331212	17784	2	2	2	1	1	626.075	1	4	2	0	0	Insuf. ativo(<300min/sem)	0	Não	1.74678	-1.51673	-0.627033	3	1	2
61802	501	27	25.0962	31.1212	500115	22710	1	2	1	2	2	627.222	3	4	2	1	0	Inativo(0min/sem)	1	Sim	0.489281	0.504404	-2.3431	3	2	1
26750	401	54	331.283	511.522	400213	80885	2	2	2	1	1	627.519	1	4	2	0	0	Ativo(>=300min/sem)	0	Não	1.09199	-0.941821	-0.0380077	3	1	2
70002	306	265	101.077	99.2715	335213	87721	1	3	2	1	1	629.987	4	1	2	1	0	Insuf. ativo(<300min/sem)	4	Sim	1.2074	3.3863	-1.90669	3	3	1
38423	406	162	16.4348	18.6312	443116	9069	2	2	1	2	1	632.778	3	1	2	3	0	Insuf. ativo(<300min/sem)	0	Sim	-0.245729	0.897426	-1.7642	2	3	1
45828	101	19	167.912	234.791	100117	19631	1	3	1	2	2	633.714	2	4	2	0	1	Inativo(0min/sem)	0	Sim				3	1	1
20055	401	50	51.1594	64.4663	400113	79532	1	3	1	1	2	634.584	4	1	2	1	0	Inativo(0min/sem)	0	Sim	-0.484081	0.0253136	-2.51945	1	2	1
37303	402	95	71.7048	87.8557	441114	14545	1	2	1	1		634.994	1	1	2	0	1	Inativo(0min/sem)	0	Sim				2	1	1
14283	301	4	88.7312	116.201	300116	273011	1	2	1	2	2	636.879	1	4	2	0	0	Inativo(0min/sem)	0	Não	1.89055	-1.78197	-1.422	3	1	1
12154	209	266	56.7517	59.2345	226116	11618	1	3	1	2	2	637.173	4	1	2	0	0	Inativo(0min/sem)	0	Não	-1.18616	0.0315396	-2.70554	1	2	1
45569	209	246	33.4334	34.896	226116	11618	1	2	1	2	1	637.44	1	4	2	0	0	Inativo(0min/sem)	0	Sim	0.868511	-1.16265	-1.83388	3	1	1
38366	110	194	58.7874	173.445	115112	11961	2	4	1	1	1	638.135	4	1	2	0	0	Inativo(0min/sem)	0	Sim	-1.18616	0.0315396	-2.70554	1	2	1
67486	305	205	107.98	149.732	333117	37773	2	3	1	2	1	638.195	1	2	2	1	0	Insuf. ativo(<300min/sem)	2	Sim	2.34444	0.644237	-0.943927	3	3	1
38547	103	62	5.99392	10.1996	111117	3643	1	2	1	2	2	638.39	4	4	2	0	1	Insuf. ativo(<300min/sem)	0	Não	0.385098	-1.36841	-0.878904	2	1	1
3989	505	122	98.5487	78.6228	552114	11340	1	2	1	1	2	638.501	4	4	2	0	0	Ativo(>=300min/sem)	0	Não	-0.96268	0.252372	-0.909669	2	1	2
25489	402	83	48.3653	92.5745	441117	10441	1	2	1	2	1	639.903	3	4	2	0	0	Ativo(>=300min/sem)	0	Sim	-0.45166	-0.0572871	-0.703729	2	1	2
19116	402	98	38.1436	46.7352	441114	14545	1	3	1	1	1	642.508	2	1	2	0	0	Insuf. ativo(<300min/sem)	0	Sim	-0.815379	0.001941	-1.68867	2	1	1
9611	201	13	228.868	253.918	200114	91790	1	4	1	1	2	642.552	4	2	2	0	1	Inativo(0min/sem)	0	Não	0.532398	-1.61884	-1.6579	1	1	1
60560	113	247	15.8176	20.7236	117215	2174	1	2	2	2	3	643.014	2	1	2	7	0	Ativo(>=300min/sem)	1	Sim	0.837086	3.16515	-1.07824	3	3	1
3786	301	45	912.636	1961.47	300212	307987	1	2	2	1	1	643.2	1	4	2	0	0	Inativo(0min/sem)	0	Não	1.89055	-1.78197	-1.422	3	1	1
4664	303	162	29.4972	35.2753	332114	2741	1	4	1	1	2	643.373	1	4	2	0	1	Inativo(0min/sem)	0	Sim				3	1	1
52316	306	258	317.936	321.644	335113	84999	1	3	1	1	1	643.476	3	4	2	2	0	Inativo(0min/sem)	0	Não	-0.80404	0.638406	-2.74525	3	1	1
45303	505	134	59.9049	60.3899	552115	10486	1	2	1	2		645.262	4	1	2	0	0	Insuf. ativo(<300min/sem)	0	Sim	-1.32993	0.296785	-1.91057	1	2	1
21745	305	184	124.136	106.027	333113	43689	1	3	1	1	3	645.493	1	4	2	0	0	Inativo(0min/sem)	0	Não	1.89055	-1.78197	-1.422	3	1	1
3944	503	100	17.2134	18.8805	551114	4495	2	2	1	1	1	645.894	3	4	2	1	0	Inativo(0min/sem)	0	Sim	2.08161	-1.47854	-1.44185	3	1	1
43445	406	145	139.192	238.148	443112	10125	1	2	1	1	1	646.01	4	4	2	0	1	Ativo(>=300min/sem)	0	Não	-1.29526	-0.189002	-0.717726	2	1	2
15803	302	125	111.212	125.448	331112	16885	1	3	1	1	2	646.395	4	1	2	0	1	Insuf. ativo(<300min/sem)	0	Sim	-1.66251	-0.144589	-1.71863	1	2	1
62638	211	338	21.2606	26.4751	228116	5227	2	3	1	2	2	647.254	4	1	2	1	0	Ativo(>=300min/sem)	1	Não	-0.823827	1.6394	-1.18101	1	3	1
18159	111	223	6.86938	7.77677	116113	4652	2	2	1	1	2	649.99	1	1	2	0	0	Inativo(0min/sem)	0	Sim	-0.157059	-0.558149	-2.26172	2	1	1
1301	113	231	14.5748	17.8704	117115	2714	1	4	1	2	2	652.008	1	4	2	7	1	Inativo(0min/sem)	0	Sim	2.89539	-0.0993135	-1.36905	3	2	1
67981	505	103	62.0809	62.5835	552115	10486	2	2	1	2	2	652.47	2	4	2	4	0	Ativo(>=300min/sem)	2	Sim	3.28488	1.51012	-0.0025908	3	3	2
24564	204	111	66.4328	135.797	222117	6412	1	2	1	2	1	653.16	3	1	2	0	1	Inativo(0min/sem)	0	Não				1	1	1
46277	305	203	20.2318	21.2333	333115	43247	1	3	1	2	2	653.563	1	4	2	2	0	Ativo(>=300min/sem)	0	Sim	0.963094	-0.0252949	-0.283659	3	1	2
41250	506	177	86.2552	111.993	553114	22666	1	2	1	1	1	654.203	4	3	2	1	0	Inativo(0min/sem)	0	Sim	1.56706	-1.18369	-1.66376	2	1	1
46698	502	69	78.5331	66.905	550113	7105	1	2	1	1	2	654.234	4	1	2	1	0	Insuf. ativo(<300min/sem)	0	Sim	-1.13887	0.600219	-1.93043	1	2	1
26624	406	144	63.9151	74.688	443113	10420	1	2	1	1	2	655.938	1	4	2	1	0	Insuf. ativo(<300min/sem)	0	Sim	1.42682	-0.903633	-0.852828	3	1	2
65654	506	161	43.5846	55.5333	553115	24507	1	2	1	2	2	658.547	1	4	2	7	1	Ativo(>=300min/sem)	1	Não	3.06666	1.20511	0.175334	3	3	2
54314	306	239	207.926	299.443	335116	77628	1	3	1	2	1	659.076	4	1	2	0	0	Insuf. ativo(<300min/sem)	0	Não	-1.32993	0.296785	-1.91057	1	2	1
11496	305	190	85.5043	73.031	333113	43689	1	3	1	1	1	659.201	1	1	2	6	0	Insuf. ativo(<300min/sem)	0	Não	0.845534	1.5277	-1.58589	3	3	1
32781	305	194	63.1558	66.2822	333115	43247	1	4	1	2	2	659.616	3	4	2	0	1	Insuf. ativo(<300min/sem)	0	Não	-0.636941	-0.749093	-1.29078	3	1	1
35388	305	190	37.7503	39.6191	333115	43247	1	2	1	2	2	659.831	4	1	2	0	0	Inativo(0min/sem)	0	Não	-1.18616	0.0315396	-2.70554	1	2	1
58245	402	86	76.7476	99.3773	441116	12533	1	2	1	2	1	660.188	2	4	2	7	1	Insuf. ativo(<300min/sem)	0	Não	1.72605	0.770436	-1.00193	3	3	1
69681	302	119	53.3279	51.8457	331116	17012	1	2	1	2	2	660.324	3	1	2	1	0	Ativo(>=300min/sem)	4	Sim	1.58171	3.37152	-0.873848	3	3	1
8054	306	245	366.864	1023.77	335117	70353	1	2	1	2	1	660.773	3	4	2	1	0	Inativo(0min/sem)	0	Sim	0.54149	-0.57919	-2.09161	3	1	1
52411	209	258	29.5341	35.606	226113	12397	1	2	1	1	1	663.369	3	4	2	0	1	Ativo(>=300min/sem)	0	Não				2	1	2
21110	401	37	79.2691	99.8877	400113	79532	1	3	1	1	1	664.427	2	4	2	0	0	Insuf. ativo(<300min/sem)	0	Sim	1.23223	-1.22188	-0.84894	3	1	1
43409	201	20	375.45	406.399	200113	88979	2	2	1	1	2	666.034	3	4	2	2	1	Ativo(>=300min/sem)	0	Sim	0.11243	-0.18664	-0.329591	3	2	2
57248	503	84	23.1978	33.8187	551212	4134	1	2	2	1	2	666.498	1	1	2	0	0	Ativo(>=300min/sem)	0	Não				2	1	2
24499	505	134	4.10841	4.16699	552116	10789	1	2	1	2	3	666.664	3	1	2	0	1	Ativo(>=300min/sem)	0	Não	-1.29173	-0.174188	-0.701758	1	2	1
64032	210	309	11.1363	14.0462	227117	6244	2	2	1	2	1	666.747	1	1	2	1	0	Inativo(0min/sem)	1	Não	1.00736	0.224374	-2.10522	3	2	1
53194	201	17	18.4604	41.9853	200212	91958	1	3	2	1	1	667.934	4	3	2	0	0	Insuf. ativo(<300min/sem)	0	Não	-1.32993	0.296785	-1.91057	2	1	1
37883	401	26	213.428	268.943	400113	79532	1	2	1	1	1	668.886	2	2	2	0	1	Inativo(0min/sem)	0	Não	-0.496703	-1.02915	-2.10171	2	1	1
53418	506	172	37.5681	45.7395	553117	18821	1	2	1	2	2	669.497	4	1	2	0	0	Inativo(0min/sem)	0	Sim	-1.18616	0.0315396	-2.70554	1	2	1
57593	106	115	37.8089	44.2859	113114	18958	1	2	1	1	1	669.94	1	4	2	0	0	Inativo(0min/sem)	0	Não	1.89055	-1.78197	-1.422	3	1	1
46837	302	130	38.1004	47.4566	331214	16766	1	2	2	1	2	670.471	4	4	2	2	1	Insuf. ativo(<300min/sem)	0	Não	0.767219	-0.761545	-0.918616	3	2	1
25364	201	60	28.2894	39.6043	200116	80730	1	2	1	2	3	671.929	4	2	2	0	0	Insuf. ativo(<300min/sem)	0	Sim	-0.307891	-0.322533	-1.49869	1	2	1
62234	401	5	38.1695	41.8782	400115	77546	1	2	1	2	1	672.595	1	4	2	4	0	Inativo(0min/sem)	1	Sim	3.1136	0.205696	-1.54697	3	2	1
35480	406	151	46.197	44.1423	443114	9867	1	3	1	1	1	673.165	1	1	2	0	0	Inativo(0min/sem)	0	Sim	0.357492	-0.852994	-2.03981	2	1	1
49683	506	163	89.142	102.38	553116	21789	1	2	1	2	1	673.179	4	4	2	1	0	Inativo(0min/sem)	0	Sim	1.05251	-0.88885	-1.88567	2	1	1
50752	106	116	23.0837	30.398	113112	19348	1	2	1	1	1	673.324	1	1	2	1	0	Insuf. ativo(<300min/sem)	0	Sim	0.404783	-0.284315	-1.26471	2	1	1
11158	501	41	71.9521	89.2264	500115	22710	1	3	1	2	2	673.35	1	4	2	2	0	Insuf. ativo(<300min/sem)	0	Não	1.61788	-0.6002	-0.872684	3	1	2
52971	402	68	29.1145	35.6723	441114	14545	1	2	1	1	1	673.362	3	2	2	3	0	Inativo(0min/sem)	0	Não	1.94918	-0.576828	-1.70347	2	2	1
15840	206	186	11.1694	14.6959	224116	6288	1	3	1	2	2	676.268	4	1	2	1	0	Ativo(>=300min/sem)	0	Não	-1.28264	0.865465	-1.13546	1	3	1
34125	306	253	117.904	237.967	335217	67374	1	2	2	2	1	676.654	4	4	2	4	0	Insuf. ativo(<300min/sem)	0	Não	-0.054669	1.20086	-1.78406	3	3	1
42961	204	107	11.856	13.1199	222115	7307	1	2	1	2	2	676.735	3	1	2	1	0	Ativo(>=300min/sem)	0	Não	-0.768088	0.57062	-0.913556	1	3	1
25124	212	349	90.792	157.656	229215	21749	1	2	2	2	2	678.245	4	1	2	0	1	Inativo(0min/sem)	0	Não	-1.00419	-0.70468	-2.29169	1	2	1
30080	502	63	48.8413	41.6095	550113	7105	1	2	1	1	1	678.893	1	4	2	0	1	Inativo(0min/sem)	0	Sim	1.55797	-2.22335	-1.23005	3	1	1
18160	301	60	192.12	366.297	300216	274807	1	2	2	2	2	681.042	1	4	2	0	0	Inativo(0min/sem)	0	Sim				3	1	1
7302	401	7	47.0743	59.3187	400113	79532	1	3	1	1	2	681.493	3	1	2	0	0	Ativo(>=300min/sem)	0	Sim	0.0664222	-0.337317	-0.465854	1	2	1
14796	207	241	21.198	25.8378	225114	5653	1	4	1	1	1	681.668	4	1	2	0	1	Inativo(0min/sem)	0	Sim	-1.51874	-0.409835	-2.51359	1	2	1
45243	402	102	104.893	149.675	441112	13643	2	4	1	1	2	681.729	4	4	2	0	1	Insuf. ativo(<300min/sem)	0	Não	-0.636941	-0.749093	-1.29078	2	1	1
65359	402	76	30.8449	37.7825	441115	13442	1	2	1	2	1	681.98	1	4	2	2	0	Insuf. ativo(<300min/sem)	1	Não	2.07669	0.173735	-0.918234	3	2	1
62328	305	178	60.6198	51.7767	333113	43689	1	2	1	1	1	682.041	4	3	2	0	0	Ativo(>=300min/sem)	1	Sim				2	3	1
37794	302	132	57.9803	65.4025	331112	16885	1	2	1	1	2	685.274	3	2	2	0	1	Insuf. ativo(<300min/sem)	0	Não	0.388629	-1.3536	-0.862936	2	1	1
52553	401	15	44.3237	53.0027	400114	77382	1	2	1	1	1	685.553	2	1	2	0	1	Insuf. ativo(<300min/sem)	0	Não	0.39216	-1.33878	-0.846969	2	1	1
40649	110	189	30.8865	35.4517	115117	9663	1	2	1	2	2	686.024	2	1	2	0	0	Inativo(0min/sem)	0	Sim				2	1	1
30046	305	207	12.2582	12.865	333115	43247	1	2	1	2	2	686.083	4	1	2	0	0	Insuf. ativo(<300min/sem)	0	Sim	-1.32993	0.296785	-1.91057	1	2	1
56329	111	214	11.9733	17.3078	116115	4217	1	2	1	2	1	686.924	1	2	2	1	0	Inativo(0min/sem)	0	Sim	2.08161	-1.47854	-1.44185	3	1	1
31253	205	150	27.3039	33.1595	223115	22251	2	2	1	2	2	687.051	1	4	2	3	1	Inativo(0min/sem)	0	Sim	2.13115	-1.31305	-1.28962	3	1	1
28263	212	362	20.473	24.0207	229115	21573	1	2	1	2	2	687.187	3	2	2	0	1	Inativo(0min/sem)	0	Não	0.532398	-1.61884	-1.6579	2	1	1
11286	113	243	49.4203	80.7859	117216	2301	1	1	2	2	2	688.073	1	4	2	0	0	Ativo(>=300min/sem)	0	Não	1.60301	-1.25148	0.167932	3	1	2
36083	401	35	55.9026	111.388	400112	77974	1	3	1	1	2	688.758	4	1	2	0	0	Insuf. ativo(<300min/sem)	0	Não	-1.32993	0.296785	-1.91057	1	2	1
46032	113	245	20.2529	33.9012	117117	2093	1	2	1	2	2	688.764	4	1	2	2	1	Ativo(>=300min/sem)	0	Não	-1.42416	0.727523	-0.963377	1	3	1
66348	306	287	124.064	138.452	335115	83272	1	3	1	2	1	689.361	3	4	2	0	0	Ativo(>=300min/sem)	1	Não				3	2	2
22737	402	88	70.8525	86.7886	441115	13442	1	2	1	2	1	689.486	4	4	2	5	0	Insuf. ativo(<300min/sem)	0	Não	0.650942	1.20945	-1.58201	3	3	1
7876	406	157	36.7795	44.1933	443214	10453	1	2	2	1	2	691.301	4	4	2	1	1	Ativo(>=300min/sem)	0	Não	-0.0786305	-0.490073	-0.309735	2	2	2
24649	503	101	20.9763	22.1395	551116	4325	2	2	1	2	1	692.422	4	4	2	0	0	Insuf. ativo(<300min/sem)	0	Não	-0.307891	-0.322533	-1.49869	2	1	1
5847	303	159	13.4782	12.3783	332115	2306	2	3	1	2	1	692.985	2	1	2	1	0	Insuf. ativo(<300min/sem)	0	Não	-1.13887	0.600219	-1.93043	2	2	1
13572	401	9	59.451	118.458	400112	77974	1	2	1	1		693.023	3	4	2	0	1	Inativo(0min/sem)	0	Não	-1.00772	-0.719494	-2.30766	3	1	1
17047	505	104	66.3898	56.0264	552113	10224	1	2	1	1	2	693.116	3	4	2	0	0	Inativo(0min/sem)	0	Sim	1.89055	-1.78197	-1.422	3	1	1
21608	305	221	254.911	263.158	333114	44014	2	3	1	1	1	694.578	3	1	2	3	0	Ativo(>=300min/sem)	0	Não	0.643134	0.587798	-0.509454	2	3	1
39980	302	138	37.9206	41.7446	331115	17155	2	2	1	2	2	695.099	2	4	2	0	1	Ativo(>=300min/sem)	0	Não				3	1	2
48758	406	160	52.1721	49.8516	443114	9867	1	4	1	1	2	695.174	2	4	2	0	0	Inativo(0min/sem)	0	Não	0.353961	-0.867809	-2.05578	3	1	1
55307	301	17	232.105	235.452	300114	295477	1	4	1	1	1	696.3	3	1	2	1	1	Ativo(>=300min/sem)	0	Não	-1.10067	0.129246	-0.721614	1	3	1
42268	506	139	58.7001	94.1769	553112	23802	2	2	1	1	1	696.354	4	1	2	0	0	Insuf. ativo(<300min/sem)	0	Sim	-0.30436	-0.307718	-1.48273	1	2	1
19136	206	182	39.2563	57.1149	224113	6918	2	2	1	1	2	696.827	4	1	2	0	0	Insuf. ativo(<300min/sem)	0	Não	-1.32993	0.296785	-1.91057	1	2	1
62687	406	137	18.9907	21.5286	443116	9069	1	2	1	2	1	697.028	4	1	2	1	0	Insuf. ativo(<300min/sem)	1	Sim	-0.165507	1.07931	-1.75407	1	3	1
32592	210	306	44.0325	66.9427	227214	9087	1	2	2	1	2	698.132	4	4	2	0	1	Ativo(>=300min/sem)	0	Não	-1.80628	0.120657	-0.923665	2	1	2
40966	401	5	126.932	223.62	400212	80448	1	2	2	1	1	699.155	4	3	2	0	0	Insuf. ativo(<300min/sem)	0	Não	-0.81891	-0.0128738	-1.70463	2	1	1
42032	401	47	34.2528	55.5855	400116	72455	1	2	1	2	1	699.276	3	4	2	1	0	Inativo(0min/sem)	0	Não	0.54149	-0.57919	-2.09161	3	1	1
46921	501	19	214.182	313.327	500214	21922	1	2	2	1	2	699.665	3	1	2	0	1	Ativo(>=300min/sem)	0	Não	-1.29173	-0.174188	-0.701758	1	2	1
61969	111	226	35.614	65.0011	116116	4617	1	3	1	2	2	700.728	2	4	2	1	0	Ativo(>=300min/sem)	1	Sim	2.25288	-0.174112	0.102526	3	2	2
61447	502	67	25.9079	31.6529	550116	6363	2	3	1	2	1	702.488	1	3	2	1	0	Inativo(0min/sem)	1	Não	2.0294	-0.394944	-1.69334	3	1	1
33475	505	116	19.0736	19.3456	552116	10789	1	3	1	2	2	702.517	4	1	2	2	1	Ativo(>=300min/sem)	0	Não	-0.90961	0.432679	-0.741469	1	3	1
61205	406	155	31.1928	58.8821	443217	7410	1	2	2	2	2	702.541	3	2	2	1	0	Ativo(>=300min/sem)	1	Sim	1.22731	0.430392	-0.32532	2	3	1
35004	501	11	15.7582	19.5414	500115	22710	1	2	1	2	2	706.127	2	2	2	0	0	Insuf. ativo(<300min/sem)	0	Sim				2	1	1
17756	401	5	18.701	36.1985	400117	57045	1	2	1	2	1	706.345	2	1	2	1	1	Insuf. ativo(<300min/sem)	0	Não	-0.956901	-0.136	-1.51658	2	2	1
57180	401	31	2013.55	2407.82	400114	77382	1	2	1	1	1	706.959	1	2	2	1	0	Insuf. ativo(<300min/sem)	0	Sim	0.404783	-0.284315	-1.26471	3	1	1
49249	212	348	124.378	280.618	229112	22451	2	2	1	1	1	707.795	3	3	2	0	1	Inativo(0min/sem)	0	Não	0.0249097	-1.29437	-1.84787	2	1	1
4884	201	34	23.046	32.2638	200116	80730	2	2	1	2	2	708.328	3	4	2	0	1	Inativo(0min/sem)	0	Não	-1.00772	-0.719494	-2.30766	3	1	1
66476	306	230	54.9438	79.127	335116	77628	1	2	1	2	2	708.446	4	1	2	0	1	Inativo(0min/sem)	1	Não	-0.548912	0.0544409	-2.3532	1	3	1
15459	113	240	18.2246	20.4487	117112	2179	2	2	1	1	2	709.042	2	1	2	1	1	Insuf. ativo(<300min/sem)	0	Não	-0.956901	-0.136	-1.51658	2	2	1
51452	210	304	29.492	41.2597	227115	8623	1	3	1	2	2	709.267	1	1	2	0	0	Inativo(0min/sem)	0	Sim	0.357492	-0.852994	-2.03981	2	1	1
39383	401	7	284.148	339.64	400214	80088	1	2	2	1	1	709.324	4	1	2	3	0	Ativo(>=300min/sem)	0	Não	-0.900518	1.47233	-1.17518	1	3	1
66199	211	319	14.0345	13.469	228114	4330	2	2	1	1	2	710.369	1	1	2	4	0	Inativo(0min/sem)	1	Sim	1.58054	1.13467	-2.16479	3	3	1
22443	306	242	45.4961	65.521	335116	77628	1	2	1	2	2	710.513	3	4	2	0	1	Inativo(0min/sem)	0	Não				3	1	1
46816	101	25	328.385	459.179	100117	19631	1	2	1	2	2	710.694	4	1	2	0	1	Inativo(0min/sem)	0	Não	-1.51874	-0.409835	-2.51359	1	2	1
418	201	59	93.7992	104.065	200114	91790	1	2	1	1	2	711.373	3	4	2	1	1	Inativo(0min/sem)	0	Não	0.723459	-1.31541	-1.67776	3	1	1
50144	210	293	19.8827	25.078	227117	6244	1	3	1	2	1	712.341	1	3	2	1	0	Ativo(>=300min/sem)	0	Não	1.79407	-0.948047	0.148076	3	1	2
9824	402	77	69.4968	67.8549	441113	12546	1	2	1	1	1	712.757	1	3	2	0	1	Insuf. ativo(<300min/sem)	0	Não	1.4142	-1.9581	-0.43509	3	1	1
65026	401	64	121.859	145.721	400114	77382	2	2	1	1	1	713.04	2	4	2	3	1	Insuf. ativo(<300min/sem)	1	Não	1.93517	0.0357938	-0.746146	3	2	1
60087	402	71	27.2687	33.4108	441114	14545	1	3	1	1	2	714.549	4	2	2	1	1	Inativo(0min/sem)	1	Sim	1.17874	-0.556289	-1.73927	2	3	1
26289	209	244	52.7038	112.637	226212	11979	2	3	2	1	3	716.363	1	2	2	0	0	Insuf. ativo(<300min/sem)	0	Não	1.74678	-1.51673	-0.627033	3	1	1
12464	306	226	200.537	202.876	335113	84999	1	2	1	1	1	716.917	1	4	2	0	1	Inativo(0min/sem)	0	Não	-0.489641	-0.999524	-2.06978	3	1	1
397	502	62	22.8251	40.1247	550215	6934	1	2	2	2	2	717.777	2	4	2	0	1	Ativo(>=300min/sem)	0	Não	0.75588	-1.39801	0.137967	3	1	2
60041	105	86	12.0909	11.444	112113	3445	1	2	1	1	2	718.813	3	4	2	1	0	Inativo(0min/sem)	1	Sim	0.48575	0.48959	-2.35906	3	2	1
31744	301	97	158.785	197.089	300115	296351	1	2	1	2	1	720.362	4	1	2	0	0	Inativo(0min/sem)	0	Não	-0.157059	-0.558149	-2.26172	1	2	1
61867	210	301	63.0696	79.9397	227116	8166	2	2	1	2	1	720.69	1	3	2	5	0	Inativo(0min/sem)	1	Sim	2.28262	1.12845	-1.9787	3	3	1
53021	206	183	15.626	22.7347	224113	6918	2	4	1	1	1	722.379	4	1	2	0	1	Insuf. ativo(<300min/sem)	0	Não	-1.66251	-0.144589	-1.71863	1	2	1
11392	211	315	28.0029	26.8746	228114	4330	2	3	1	1	3	722.501	3	4	2	2	0	Inativo(0min/sem)	0	Não	1.24357	-0.585416	-1.90552	3	1	1
48962	303	167	23.2028	21.7368	332113	2244	1	3	1	1	2	724.433	4	4	2	1	1	Insuf. ativo(<300min/sem)	0	Não	-0.445881	-0.44566	-1.31064	2	1	1
2588	210	305	49.4459	63.0131	227112	8706	2	2	1	1	3	724.825	4	4	2	4	0	Ativo(>=300min/sem)	0	Sim	0.316113	1.17126	-0.767185	3	3	1
52063	305	207	77.0266	106.809	333117	37773	1	2	1	2	2	726.095	4	1	2	1	1	Inativo(0min/sem)	0	Não	-1.32768	-0.106402	-2.53345	1	2	1
19660	406	133	38.1438	65.2612	443112	10125	2	2	1	1	2	727.736	3	1	2	0	1	Ativo(>=300min/sem)	0	Não	0.248391	-1.07354	-0.0520041	1	2	1
12707	505	133	31.6799	26.7346	552113	10224	2	3	1	1	1	727.869	2	2	2	2	0	Insuf. ativo(<300min/sem)	0	Sim	1.61435	-0.615015	-0.888652	2	2	1
54524	506	142	35.1175	42.7559	553117	18821	2	2	1	2	1	727.965	1	1	2	4	0	Ativo(>=300min/sem)	0	Sim	0.834195	0.891231	-0.529309	3	3	2
782	301	57	95.0444	135.397	300213	303026	1	3	2	1	2	728.264	4	1	2	0	1	Inativo(0min/sem)	0	Não	-1.51874	-0.409835	-2.51359	1	2	1
40453	211	326	8.88859	11.4805	228115	5150	1	4	1	2	2	728.325	1	4	2	0	0	Inativo(0min/sem)	0	Sim	0.868511	-1.16265	-1.83388	3	1	1
10490	505	121	64.84	65.3649	552115	10486	1	2	1	2	2	730.92	1	4	2	4	1	Ativo(>=300min/sem)	0	Sim	1.0091	0.125382	-0.147395	3	2	2
28528	201	19	38.6338	54.0862	200116	80730	1	2	1	2	2	731.18	1	4	2	0	0	Inativo(0min/sem)	0	Sim	0.353961	-0.867809	-2.05578	3	1	1
55859	506	152	103.238	131.541	553115	24507	1	2	1	2	1	731.661	2	1	2	0	0	Inativo(0min/sem)	0	Não	0.350429	-0.882624	-2.07175	2	1	1
64443	302	140	63.8453	56.5251	331114	17589	1	4	1	1	2	731.916	2	3	2	7	0	Inativo(0min/sem)	1	Sim	2.15019	2.03016	-2.24032	3	3	1
18098	306	289	62.1479	89.502	335116	77628	1	2	1	2	2	732.66	4	2	2	1	0	Ativo(>=300min/sem)	0	Sim	0.25042	-0.0635131	-0.517646	1	3	1
65148	503	73	10.6185	13.5774	551115	4187	2	2	1	2	1	732.691	3	4	2	7	1	Ativo(>=300min/sem)	1	Não	3.06666	1.20511	0.175334	3	3	1
55687	212	364	45.2984	75.7735	229213	21095	1	4	2	1	1	733.28	2	4	2	0	0	Insuf. ativo(<300min/sem)	0	Não	1.74678	-1.51673	-0.627033	3	1	1
27349	505	116	19.0736	30.3795	552117	8784	1	3	1	2	1	733.366	4	4	2	5	0	Insuf. ativo(<300min/sem)	0	Não	0.647411	1.19463	-1.59797	3	3	1
57454	205	167	155.21	171.399	223113	20739	1	4	1	1	1	734.546	4	4	2	0	1	Ativo(>=300min/sem)	0	Não	-1.29526	-0.189002	-0.717726	2	1	2
23452	211	326	4.66867	6.51583	228117	4258	1	2	1	2	2	735.613	1	4	2	0	1	Inativo(0min/sem)	0	Sim	1.55797	-2.22335	-1.23005	3	1	1
63273	402	100	52.9924	64.9285	441114	14545	2	3	1	1	1	735.745	4	1	2	0	1	Ativo(>=300min/sem)	1	Sim	0.192652	-0.0047563	-0.319461	1	3	1
38892	501	20	63.069	234.887	500217	17051	1	2	2	2	1	736.208	1	4	2	0	1	Inativo(0min/sem)	0	Não				3	1	1
41682	301	86	272.748	388.549	300213	303026	1	2	2	1	2	736.717	1	4	2	0	1	Ativo(>=300min/sem)	0	Não	1.27043	-1.69285	0.359874	3	1	2
44843	110	166	53.4749	61.3789	115117	9663	1	2	1	2	2	737.229	3	4	2	0	0	Inativo(0min/sem)	0	Sim	-0.675141	-0.27812	-2.4996	3	1	1
10382	302	110	143.952	205.468	331215	18682	1	2	2	2	2	737.42	3	1	2	1	0	Ativo(>=300min/sem)	0	Não	-0.257068	0.260961	-0.707617	1	3	1
11099	401	58	193.927	314.705	400116	72455	1	2	1	2	2	738.606	1	4	2	3	1	Insuf. ativo(<300min/sem)	0	Não	1.98738	-1.0478	-0.494657	3	1	2
52958	401	57	310.22	370.964	400114	77382	1	2	1	1	1	738.607	4	2	2	2	1	Inativo(0min/sem)	0	Sim	0.914519	-1.01198	-1.69761	2	2	1
40493	406	152	67.2966	64.3035	443114	9867	2	2	1	1	1	739.02	4	2	2	7	0	Insuf. ativo(<300min/sem)	0	Não	1.54408	1.50666	-1.41578	3	3	1
30092	401	8	52.3537	80.8375	400213	80885	1	3	2	1	3	739.422	3	2	2	0	1	Insuf. ativo(<300min/sem)	0	Não				2	1	1
18331	306	242	200.193	214.112	335214	87252	1	2	2	1	2	739.448	3	2	2	0	1	Ativo(>=300min/sem)	0	Sim	-0.780711	-0.483847	-0.495818	2	2	1
26499	201	17	18.4604	41.9853	200212	91958	1	2	2	1	2	740.071	3	1	2	0	0	Insuf. ativo(<300min/sem)	0	Sim	-0.30436	-0.307718	-1.48273	1	2	1
8248	305	200	187.61	193.679	333114	44014	1	2	1	1	1	740.249	2	1	2	0	0	Inativo(0min/sem)	0	Sim	-0.16059	-0.572964	-2.27769	2	1	1
14277	105	85	17.3306	22.8341	112116	3146	1	2	1	2	1	740.995	4	1	2	1	1	Inativo(0min/sem)	0	Sim	-1.32768	-0.106402	-2.53345	1	2	1
69327	201	21	898.096	1870.81	200117	70466	1	2	1	2	2	742.144	2	1	2	4	1	Insuf. ativo(<300min/sem)	4	Sim	1.96608	3.5752	-1.53644	3	3	1
44627	402	68	32.2416	31.4799	441113	12546	1	2	1	1	2	742.837	2	4	2	1	1	Inativo(0min/sem)	0	Não	1.23448	-1.62507	-1.47182	3	1	1
31378	502	62	23.0252	33.0939	550112	6660	1	2	1	1	2	743.305	4	4	2	1	0	Ativo(>=300min/sem)	0	Não	0.253951	-0.0486984	-0.501678	2	2	2
41109	209	257	11.7561	12.4001	226115	11509	2	2	1	2	2	743.764	1	4	2	5	1	Ativo(>=300min/sem)	0	Não	1.20369	0.44363	-0.151283	3	2	2
4504	306	267	34.8424	34.8509	335114	86512	2	3	1	1	1	744.224	4	4	2	1	1	Ativo(>=300min/sem)	0	Não	-1.1042	0.114431	-0.737581	2	2	2
43403	105	85	17.3306	19.653	112115	3554	1	3	1	2	2	744.898	3	4	2	1	1	Inativo(0min/sem)	0	Sim	-0.305643	-0.72572	-2.12157	3	1	1
57388	401	7	284.148	438.743	400213	80885	1	2	2	1	1	744.928	4	4	2	0	0	Inativo(0min/sem)	0	Não	-0.675141	-0.27812	-2.4996	2	1	1
46689	506	148	50.4758	64.3138	553115	24507	1	3	1	2	2	746.556	4	1	2	1	0	Inativo(0min/sem)	0	Sim	0.545021	-0.564376	-2.07564	1	2	1
39449	301	15	102.554	192.684	300117	235544	1	3	1	2	2	748.503	4	1	2	1	0	Ativo(>=300min/sem)	0	Não	-0.768088	0.57062	-0.913556	1	3	1
26971	306	236	230.825	268.717	335212	85898	1	2	2	1	2	748.869	4	1	2	3	0	Ativo(>=300min/sem)	0	Sim	-0.385967	1.17749	-0.953268	1	3	1
37382	105	90	13.641	17.9728	112116	3146	2	3	1	2	1	749.316	2	4	2	1	1	Ativo(>=300min/sem)	0	Não	-0.0750994	-0.475258	-0.293767	3	1	2
39970	111	214	11.9733	17.3078	116115	4217	1	2	1	2	2	749.417	1	1	2	0	0	Inativo(0min/sem)	0	Não	0.868511	-1.16265	-1.83388	2	1	1
24632	402	75	62.1498	76.1485	441114	14545	2	2	1	1	1	750.147	1	2	2	0	1	Inativo(0min/sem)	0	Não	1.04695	-1.91369	-1.43599	3	1	1
56248	302	109	54.8255	53.3017	331116	17012	1	2	1	2	1	750.857	1	3	2	1	1	Insuf. ativo(<300min/sem)	0	Não	0.0722009	-0.725689	-1.07276	3	1	1
14671	303	151	24.5945	22.5874	332115	2306	1	2	1	2	2	751.647	3	1	2	2	1	Insuf. ativo(<300min/sem)	0	Sim	-0.765841	0.167433	-1.53643	2	3	1
31533	107	165	8.38808	20.7392	114217	2558	2	2	2	2	2	753.421	4	1	2	0	1	Insuf. ativo(<300min/sem)	0	Não	-1.66251	-0.144589	-1.71863	1	2	1
2145	401	40	21.9041	35.5461	400116	72455	1	2	1	2	1	753.522	3	4	2	1	0	Inativo(0min/sem)	0	Sim	1.05604	-0.874035	-1.8697	3	1	1
3559	406	160	41.3068	48.2691	443113	10420	1	3	1	1	1	754.127	1	4	2	0	1	Inativo(0min/sem)	0	Sim	1.55797	-2.22335	-1.23005	3	1	1
39498	305	184	377.162	664.283	333112	45094	1	3	1	1	1	754.222	3	4	2	0	0	Inativo(0min/sem)	0	Não	-0.675141	-0.27812	-2.4996	3	1	1
5127	110	201	20.2497	23.2428	115117	9663	1	2	1	2	2	754.888	4	1	2	0	1	Inativo(0min/sem)	0	Não	-1.51874	-0.409835	-2.51359	1	2	1
11165	106	104	65.7624	72.3535	113113	18114	1	2	1	1	2	755.824	2	1	2	0	0	Insuf. ativo(<300min/sem)	0	Sim				2	1	1
57278	305	223	39.4409	40.7168	333114	44014	2	2	1	1	1	755.908	3	1	2	0	1	Inativo(0min/sem)	0	Sim	-1.51874	-0.409835	-2.51359	1	1	1
37726	202	89	43.9047	38.9489	221213	8681	1	2	2	1	2	756.623	2	1	2	0	1	Ativo(>=300min/sem)	0	Não	-1.29173	-0.174188	-0.701758	2	2	1
63953	110	198	28.9862	31.7379	115116	11998	2	2	1	2	2	757.479	4	4	2	1	0	Inativo(0min/sem)	1	Sim	1.0003	0.194745	-2.13716	3	2	1
35595	205	145	71.6522	79.1258	223113	20739	1	2	1	1	2	757.504	3	1	2	0	1	Inativo(0min/sem)	0	Não	-0.493172	-1.01434	-2.08575	1	1	1
17647	208	234	13.6096	15.6656	225115	5769	2	4	1	2	2	758.104	1	4	2	0	0	Inativo(0min/sem)	0	Sim	1.89055	-1.78197	-1.422	3	1	1
12897	201	53	34.3352	37.1655	200113	88979	2	3	1	1	1	758.271	2	1	2	1	1	Ativo(>=300min/sem)	0	Sim	-0.58965	-0.180414	-0.515674	2	2	1
14261	303	158	9.91907	18.4606	332112	2847	2	2	1	1	2	759.168	4	4	2	0	1	Insuf. ativo(<300min/sem)	0	Não	-0.640473	-0.763908	-1.30675	2	1	1
27707	105	97	42.4993	48.1945	112115	3554	1	3	1	2	2	759.191	1	3	2	0	0	Insuf. ativo(<300min/sem)	0	Sim	0.724742	-0.897407	-1.03891	3	1	1
54403	205	168	141.805	196.832	223214	21418	2	2	2	1	2	759.444	1	4	2	0	0	Ativo(>=300min/sem)	0	Não	1.60301	-1.25148	0.167932	3	1	2
64787	211	333	6.21595	8.6753	228117	4258	1	2	1	2	2	759.588	4	1	2	1	1	Inativo(0min/sem)	1	Não	-0.868871	0.667534	-2.579	2	3	1
57197	301	100	430.253	492.256	300113	298746	1	3	1	1	2	760.077	4	1	2	0	1	Insuf. ativo(<300min/sem)	0	Não	-1.66251	-0.144589	-1.71863	1	2	1
31906	212	361	134.297	163.416	229113	21027	1	2	1	1	2	760.34	3	3	2	0	0	Inativo(0min/sem)	0	Não	1.376	-1.48713	-1.6439	2	1	1
1632	403	113	66.4949	65.209	442115	3189	1	2	1	2	1	760.775	4	1	2	1	0	Inativo(0min/sem)	0	Não	0.0340011	-0.254716	-2.28158	1	2	1
59399	108	140	28.9938	39.2124	114115	2951	1	3	1	2	1	761.42	2	1	2	1	1	Inativo(0min/sem)	1	Sim	-0.35432	0.372689	-2.35709	2	2	1
21495	306	227	204.83	382.381	335216	79775	1	2	2	2	2	762.085	1	1	2	0	0	Ativo(>=300min/sem)	0	Sim	0.0699534	-0.322502	-0.449886	2	1	2
1002	305	190	37.7503	46.3905	333116	40485	1	2	1	2	1	762.132	1	2	2	2	0	Inativo(0min/sem)	0	Não	1.76165	-0.865446	-1.66765	3	1	1
66888	101	3	39.3392	54.72	100216	23758	1	2	2	2	2	763.683	4	4	2	1	1	Insuf. ativo(<300min/sem)	1	Não	-0.501621	0.62312	-1.5781	3	2	1
27406	201	26	106.8	173.008	200112	89941	1	2	1	1	1	764.84	3	1	2	0	1	Insuf. ativo(<300min/sem)	0	Não	-0.636941	-0.749093	-1.29078	1	2	1
57189	301	32	81.6048	82.7813	300114	295477	1	3	1	1	2	765.606	2	4	2	2	1	Inativo(0min/sem)	0	Sim	0.399968	-0.717132	-1.91952	3	1	1
4999	503	73	10.6185	11.6469	551114	4495	2	3	1	1	2	766.1	2	1	2	0	0	Inativo(0min/sem)	0	Não	0.353961	-0.867809	-2.05578	2	1	1
19915	306	274	190.953	199.816	335112	85806	2	2	1	1	2	767.254	3	2	2	0	1	Ativo(>=300min/sem)	0	Sim	-1.29526	-0.189002	-0.717726	2	2	1
62891	305	213	163.834	227.182	333117	37773	2	4	1	2	2	767.88	1	4	2	1	1	Ativo(>=300min/sem)	1	Sim	1.40928	-0.305827	0.0885297	3	2	2
29015	301	77	609.006	696.769	300113	298746	1	4	1	1	1	769.751	4	3	2	0	1	Ativo(>=300min/sem)	0	Não	-0.780711	-0.483847	-0.495818	2	2	1
20003	401	66	624.223	1099.71	400212	80448	1	2	2	1	2	770.132	4	1	2	0	0	Insuf. ativo(<300min/sem)	0	Não	-1.32993	0.296785	-1.91057	1	2	1
14808	305	169	104.785	109.972	333115	43247	1	2	1	2	2	771.598	4	1	2	1	0	Ativo(>=300min/sem)	0	Não	-0.771619	0.555805	-0.929524	1	3	1
56504	402	90	75.7547	108.097	441112	13643	1	2	1	1	2	771.779	2	4	2	1	1	Insuf. ativo(<300min/sem)	0	Sim	1.09071	-1.35982	-0.676853	3	1	1
10736	402	101	92.7287	132.318	441112	13643	1	2	1	1	2	771.836	3	4	2	1	0	Insuf. ativo(<300min/sem)	0	Não	0.397721	-0.313944	-1.29664	3	1	1
67945	106	103	68.2058	75.0418	113113	18114	1	3	1	1	1	772.246	3	3	2	3	0	Ativo(>=300min/sem)	2	Sim	0.0171047	3.0202	-1.26628	3	3	1
11230	210	290	18.3794	25.713	227115	8623	1	2	1	2	2	772.253	1	4	2	0	0	Inativo(0min/sem)	0	Sim				3	1	1
4011	301	23	104.841	141.023	300214	305178	1	2	2	1	3	772.353	2	3	2	0	0	Ativo(>=300min/sem)	0	Sim				2	1	2
5178	209	259	11.199	14.9452	226117	10301	1	2	1	2	2	772.65	1	4	2	1	1	Insuf. ativo(<300min/sem)	0	Sim	1.60526	-1.65467	-0.454946	3	1	2
63796	402	98	23.4645	28.7421	441115	13442	1	2	1	2	1	773.351	1	4	2	1	0	Inativo(0min/sem)	1	Não	2.54042	-0.704603	-1.4874	3	1	1
39948	402	71	43.0927	61.4905	441112	13643	1	2	1	1	1	773.41	2	2	2	0	1	Inativo(0min/sem)	0	Não	1.04342	-1.9285	-1.45196	2	1	1
47990	306	233	128.563	168.855	335215	83896	1	2	2	2	1	777.265	4	1	2	1	1	Inativo(0min/sem)	0	Não	-1.32768	-0.106402	-2.53345	1	2	1
20932	306	243	101.219	105.917	335112	85806	1	2	1	1	2	777.555	1	4	2	0	0	Insuf. ativo(<300min/sem)	0	Não				3	1	2
18534	406	159	79.533	90.162	443116	9069	1	2	1	2	1	778.096	4	4	2	0	1	Inativo(0min/sem)	0	Não	-1.00772	-0.719494	-2.30766	2	1	1
44718	305	179	219.37	225.843	333213	47287	1	2	2	1	2	778.178	4	4	2	0	0	Insuf. ativo(<300min/sem)	0	Não	-0.81891	-0.0128738	-1.70463	2	1	1
50972	301	23	104.841	106.352	300114	295477	1	2	1	1	3	779.523	3	1	2	0	1	Inativo(0min/sem)	0	Não	-1.00419	-0.70468	-2.29169	1	1	1
29539	110	178	31.2343	34.1995	115116	11998	1	2	1	2	2	780.037	2	4	2	0	0	Ativo(>=300min/sem)	0	Sim				3	1	2
46600	401	21	49.8903	59.6593	400114	77382	1	2	1	1	2	780.45	1	1	2	0	0	Inativo(0min/sem)	0	Sim	0.357492	-0.852994	-2.03981	2	1	1
4138	106	119	74.2694	97.8025	113112	19348	1	2	1	1	2	781.063	1	4	2	0	1	Inativo(0min/sem)	0	Sim	0.535929	-1.60403	-1.64193	3	1	1
1093	302	113	47.827	42.3434	331114	17589	1	4	1	1	1	781.311	1	3	2	4	0	Insuf. ativo(<300min/sem)	0	Sim	1.48898	0.316326	-1.11834	3	2	1
57919	201	48	152.106	201.578	200214	92406	1	3	2	1	2	781.726	1	4	2	0	0	Inativo(0min/sem)	0	Sim	1.89055	-1.78197	-1.422	3	1	1
15871	207	237	10.7015	14.1242	225116	6112	2	4	1	2	1	782.285	1	4	2	0	0	Insuf. ativo(<300min/sem)	0	Sim	1.74678	-1.51673	-0.627033	3	1	2
54899	105	97	42.4993	50.3539	112114	3600	1	2	1	1	2	783.097	3	1	2	2	0	Insuf. ativo(<300min/sem)	0	Sim	-0.947809	0.903652	-1.95028	2	3	1
17293	210	287	47.7412	66.7905	227115	8623	1	3	1	2	2	783.75	4	1	2	0	0	Ativo(>=300min/sem)	0	Sim	-1.4737	0.562031	-1.11561	1	3	1
3243	111	223	6.86938	7.77677	116113	4652	2	2	1	1	2	784.06	3	3	2	3	1	Insuf. ativo(<300min/sem)	0	Não	-0.0637604	0.161207	-1.35035	3	2	1
27098	506	162	33.807	43.0752	553115	24507	1	3	1	2	2	785.395	1	4	2	0	1	Insuf. ativo(<300min/sem)	0	Não	0.90318	-1.64844	-0.641029	3	1	2
18877	403	114	40.3291	35.4094	442114	3438	1	2	1	1	1	785.838	4	2	2	1	0	Insuf. ativo(<300min/sem)	0	Não	0.912271	-0.608789	-1.07473	1	2	1
52049	501	13	44.8319	55.5951	500115	22710	1	3	1	2	2	786.881	3	4	2	0	1	Inativo(0min/sem)	0	Sim	-0.496703	-1.02915	-2.10171	3	1	1
38457	406	150	19.9958	25.15	443115	10036	2	2	1	2	1	787.707	1	1	2	1	0	Inativo(0min/sem)	0	Não	0.0340011	-0.254716	-2.28158	2	1	1
67549	305	177	116.794	122.576	333115	43247	1	3	1	2	2	787.921	1	4	2	1	0	Inativo(0min/sem)	2	Sim	1.9772	0.68865	-1.94483	3	2	1
53400	406	139	34.5452	61.3887	443212	10131	1	3	2	1	1	788.677	3	4	2	4	1	Insuf. ativo(<300min/sem)	0	Sim	0.1273	0.46464	-1.37021	3	2	1
66745	101	12	58.8126	68.6745	100113	25867	1	2	1	1	2	788.94	2	2	2	0	1	Insuf. ativo(<300min/sem)	1	Sim	1.36199	-0.874506	-0.686579	3	2	1
4412	210	282	4.8786	6.15337	227117	6244	1	2	1	2	2	789.183	1	4	2	0	0	Inativo(0min/sem)	0	Sim	1.37953	-1.47231	-1.62794	3	1	1
38934	212	362	20.473	29.7862	229117	18917	1	3	1	2	2	789.632	1	2	2	2	1	Inativo(0min/sem)	0	Sim	1.42907	-1.30682	-1.47571	3	1	1
6769	302	109	69.2789	76.2651	331115	17155	1	2	1	2	2	789.835	3	4	2	0	0	Inativo(0min/sem)	0	Não	-0.675141	-0.27812	-2.4996	3	1	1
37922	402	71	27.2687	33.4108	441114	14545	1	2	1	1	1	791.048	4	1	2	0	0	Insuf. ativo(<300min/sem)	0	Não	-1.32993	0.296785	-1.91057	1	2	1
4142	506	172	28.6927	34.9337	553117	18821	1	2	1	2	2	792.506	2	2	2	0	0	Inativo(0min/sem)	0	Não	0.353961	-0.867809	-2.05578	2	1	1
53094	402	72	44.8065	43.7479	441113	12546	1	2	1	1	1	793.621	2	4	2	4	1	Ativo(>=300min/sem)	0	Sim	2.03467	-0.479121	0.280451	3	2	2
14138	402	96	57.1002	76.0164	441215	14097	1	4	2	2	1	793.929	1	4	2	0	1	Insuf. ativo(<300min/sem)	0	Não	-0.122391	-1.04394	-1.06888	3	1	2
61333	506	161	38.2343	46.5505	553117	18821	1	3	1	2	1	794.443	4	1	2	1	0	Inativo(0min/sem)	1	Sim	-0.536289	1.10891	-2.77094	2	3	1
59983	502	48	18.6347	35.1064	550117	5274	1	2	1	2	2	794.907	2	4	2	1	0	Inativo(0min/sem)	1	Sim	1.0003	0.194745	-2.13716	3	1	1
14318	302	122	26.8483	29.5558	331115	17155	1	2	1	2	2	795.777	3	2	2	1	1	Inativo(0min/sem)	0	Sim	0.208908	-1.02056	-1.89966	2	1	1
31113	506	148	50.4758	57.9715	553116	21789	1	2	1	2	2	795.94	2	1	2	1	0	Insuf. ativo(<300min/sem)	0	Não	0.404783	-0.284315	-1.26471	2	2	1
10121	210	290	68.3354	90.5043	227114	9184	1	3	1	1	2	796.13	4	4	2	0	1	Insuf. ativo(<300min/sem)	0	Não				2	1	1
62826	209	264	28.2558	29.4919	226116	11618	2	2	1	2	2	797.399	1	3	2	6	1	Inativo(0min/sem)	1	Sim	3.16314	0.371188	-1.39474	3	3	1
11572	303	157	9.03635	11.4605	332117	2567	1	2	1	2	1	798.183	2	4	2	0	1	Inativo(0min/sem)	0	Sim	0.0178474	-1.324	-1.87981	3	1	1
31508	103	67	5.3031	9.02408	111117	3643	2	2	1	2	1	798.563	1	4	2	1	1	Inativo(0min/sem)	0	Sim	1.74903	-1.91991	-1.24991	3	1	1
66664	201	68	183.265	256.565	200116	80730	1	2	1	2	1	799.207	4	4	2	3	1	Ativo(>=300min/sem)	1	Sim	0.247751	1.18557	-0.616903	3	3	1
56423	301	35	75.1425	85.9712	300113	298746	1	2	1	1	2	799.458	1	4	2	0	0	Insuf. ativo(<300min/sem)	0	Sim	1.74678	-1.51673	-0.627033	3	1	2
9219	205	173	32.9694	43.6706	223117	18206	1	2	1	2	2	800.305	1	3	2	0	1	Insuf. ativo(<300min/sem)	0	Não	0.39216	-1.33878	-0.846969	3	1	1
66490	211	318	10.2267	14.273	228117	4258	1	3	1	2	1	800.956	1	1	2	1	1	Ativo(>=300min/sem)	1	Sim	0.898263	0.0038324	-0.11741	3	3	2
39389	401	7	47.0743	82.9321	400212	80448	1	3	2	1		803.021	1	1	2	0	1	Insuf. ativo(<300min/sem)	0	Não	-0.63341	-0.734278	-1.27482	2	1	1
54678	106	107	100.849	159.865	113216	17673	1	2	2	2	2	803.518	4	1	2	0	1	Ativo(>=300min/sem)	0	Não	-1.29526	-0.189002	-0.717726	1	3	1
61976	402	76	15.3076	18.7505	441115	13442	1	2	1	2	1	803.69	1	2	2	3	1	Ativo(>=300min/sem)	1	Sim	1.7914	0.30104	0.0488182	3	3	2
45845	301	20	74.3721	105.948	300213	303026	1	2	2	1	2	805.288	4	1	2	1	0	Ativo(>=300min/sem)	0	Não	-0.771619	0.555805	-0.929524	1	3	1
69654	302	127	45.7381	50.3504	331115	17155	1	2	1	2	2	806.105	4	1	2	0	0	Inativo(0min/sem)	4	Não				3	3	1
51568	406	157	46.8453	58.9204	443115	10036	1	3	1	2	2	806.127	3	1	2	1	0	Inativo(0min/sem)	0	Sim	1.05957	-0.85922	-1.85373	2	2	1
48089	506	168	116.325	133.599	553116	21789	1	2	1	2	3	806.129	2	2	2	0	1	Inativo(0min/sem)	0	Não	1.04342	-1.9285	-1.45196	2	1	1
57473	401	48	35.2374	38.6613	400115	77546	1	2	1	2	1	806.323	2	3	2	2	1	Insuf. ativo(<300min/sem)	0	Não	1.28177	-1.05639	-0.696709	3	1	1
20554	401	43	102.132	112.055	400115	77546	1	2	1	2	2	806.885	3	4	2	1	1	Insuf. ativo(<300min/sem)	0	Não	0.0651386	-0.755319	-1.1047	3	1	1
49150	205	178	139.443	184.704	223117	18206	2	3	1	2	1	806.971	4	1	2	1	1	Insuf. ativo(<300min/sem)	0	Sim	-1.47145	0.158844	-1.73849	1	2	1
59604	401	23	52.2483	84.7886	400116	72455	1	2	1	2		809.447	1	2	2	0	1	Inativo(0min/sem)	1	Sim				3	1	1
21884	201	4	101.673	142.338	200116	80730	1	2	1	2	2	809.451	1	4	2	0	0	Ativo(>=300min/sem)	0	Não	1.60301	-1.25148	0.167932	3	1	2
35365	303	152	13.8263	16.5347	332114	2741	1	2	1	1	1	809.865	4	1	2	4	1	Ativo(>=300min/sem)	0	Não	-1.04204	1.33439	-1.00309	1	3	1
49236	106	134	67.3597	78.8991	113114	18958	1	2	1	1	1	810.25	1	4	2	0	1	Inativo(0min/sem)	0	Não	1.55797	-2.22335	-1.23005	3	1	1
9637	212	363	184.657	216.656	229115	21573	1	2	1	2	2	810.41	3	4	2	1	1	Inativo(0min/sem)	0	Não	0.212439	-1.00575	-1.8837	3	1	1
60311	210	309	9.5259	12.0739	227116	8166	2	2	1	2	1	810.463	3	4	2	7	1	Insuf. ativo(<300min/sem)	1	Sim	2.69941	1.24953	-0.825569	3	3	1
59639	402	87	53.8938	66.0329	441114	14545	1	3	1	1	1	811.257	4	4	2	4	0	Insuf. ativo(<300min/sem)	1	Não	1.42971	1.37029	-1.40176	3	3	1
3261	301	66	150.85	187.24	300115	296351	1	2	1	2	2	811.646	4	4	2	0	1	Insuf. ativo(<300min/sem)	0	Não	-1.15149	-0.454248	-1.51269	2	1	1
15302	201	42	25.1397	52.368	200117	70466	1	2	1	2	2	811.96	1	2	2	0	0	Inativo(0min/sem)	0	Sim	1.89055	-1.78197	-1.422	3	1	1
14340	306	262	42.4233	49.3875	335212	85898	1	2	2	1	1	812.864	4	4	2	0	1	Ativo(>=300min/sem)	0	Não	-1.29526	-0.189002	-0.717726	2	1	2
57929	103	65	16.0519	23.4968	111114	5080	1	2	1	1	1	812.904	2	4	2	0	1	Inativo(0min/sem)	0	Não	0.0178474	-1.324	-1.87981	3	1	1
14529	504	90	17.1439	18.8043	551114	4495	2	2	1	1	2	813.096	2	4	2	5	0	Inativo(0min/sem)	0	Sim	1.82028	0.339698	-1.94912	3	2	1
4894	406	138	42.1609	72.1342	443112	10125	2	2	1	1	1	813.606	2	1	2	0	0	Insuf. ativo(<300min/sem)	0	Sim	-0.815379	0.001941	-1.68867	2	1	1
13998	211	320	9.60579	9.21874	228114	4330	2	3	1	1	2	814.457	1	4	2	1	1	Inativo(0min/sem)	0	Sim	0.723459	-1.31541	-1.67776	3	1	1
10558	501	17	238.195	348.456	500214	21922	1	2	2	1	2	814.716	3	4	2	5	1	Ativo(>=300min/sem)	0	Sim	0.17106	1.0185	-0.611065	3	3	2
57888	106	126	10.936	14.8793	113116	17654	1	3	1	2	2	814.946	3	3	2	3	0	Insuf. ativo(<300min/sem)	0	Sim	-0.756749	1.20708	-1.97014	3	2	1
66176	401	17	56.8222	62.3433	400115	77546	1	2	1	2	1	815.08	2	1	2	0	0	Ativo(>=300min/sem)	1	Sim				2	3	1
18898	206	211	45.3062	61.0704	224114	7374	2	2	1	1	2	815.342	1	1	2	1	1	Inativo(0min/sem)	0	Sim	0.21597	-0.990935	-1.86773	2	1	1
8388	301	63	143.901	145.975	300114	295477	1	2	1	1	2	815.833	4	1	2	5	1	Inativo(0min/sem)	0	Sim	-0.563441	1.10733	-2.61287	2	3	1
19476	301	86	682.84	1217.2	300112	299666	1	2	1	1	2	816.152	1	3	2	1	1	Inativo(0min/sem)	0	Sim	0.21597	-0.990935	-1.86773	3	1	1
23608	305	216	245.159	301.271	333116	40485	1	4	1	2	1	816.198	3	3	2	1	0	Ativo(>=300min/sem)	0	Sim	-0.771619	0.555805	-0.929524	2	2	2
26130	406	134	38.3609	36.6548	443114	9867	2	2	1	1	2	816.376	4	1	2	3	0	Insuf. ativo(<300min/sem)	0	Não	0.786904	0.322552	-1.30442	1	3	1
10852	106	130	130.363	139.804	113214	18512	1	2	2	1	2	816.631	1	1	2	0	0	Insuf. ativo(<300min/sem)	0	Não	0.213723	-0.587748	-1.24485	2	1	1
51594	302	132	57.9803	65.4025	331112	16885	1	2	1	1	2	817.27	4	3	2	1	0	Inativo(0min/sem)	0	Não	-0.484081	0.0253136	-2.51945	2	1	1
2466	103	53	25.6994	43.5371	111116	3996	1	2	1	2	2	817.911	4	1	2	0	1	Inativo(0min/sem)	0	Sim				1	2	1
48631	212	348	61.0498	98.6291	229214	20880	2	4	2	1	1	818.15	4	3	2	0	0	Insuf. ativo(<300min/sem)	0	Sim	1.23223	-1.22188	-0.84894	2	1	1
15570	505	116	33.1651	33.638	552116	10789	1	2	1	2	2	818.669	2	3	2	1	1	Insuf. ativo(<300min/sem)	0	Sim	-0.44235	-0.430845	-1.29467	3	1	1
44611	402	84	210.731	300.7	441112	13643	1	2	1	1	1	818.7	4	2	2	3	0	Ativo(>=300min/sem)	0	Não				2	3	1
65397	406	145	52.3083	49.9818	443114	9867	1	2	1	1	1	818.804	4	3	2	1	0	Ativo(>=300min/sem)	1	Sim	0.198212	1.02008	-0.769135	2	3	1
55657	210	306	44.0325	58.3173	227114	9184	1	4	1	1	2	819.045	2	4	2	1	0	Inativo(0min/sem)	0	Sim	0.03047	-0.269531	-2.29755	3	1	1
37995	301	83	401.398	715.516	300112	299666	2	2	1	1	1	819.96	2	1	2	0	0	Ativo(>=300min/sem)	0	Não	0.0664222	-0.337317	-0.465854	2	2	1
31198	210	309	9.5259	12.0739	227116	8166	2	2	1	2	1	820.768	3	3	2	1	0	Inativo(0min/sem)	0	Não	0.03047	-0.269531	-2.29755	2	1	1
12488	113	248	18.5649	16.4217	117113	2378	2	2	1	1	3	820.912	2	4	2	0	0	Inativo(0min/sem)	0	Sim	1.376	-1.48713	-1.6439	3	1	1
15666	506	174	54.4593	66.3047	553117	18821	1	2	1	2	2	821.62	4	3	2	1	1	Ativo(>=300min/sem)	0	Sim	-1.61522	0.42409	-0.943521	2	2	1
67976	401	10	20.6661	33.537	400116	72455	2	2	1	2	1	823.835	1	3	2	7	1	Insuf. ativo(<300min/sem)	2	Não	2.64721	2.33312	-1.07706	3	3	1
62747	113	234	24.9992	27.1769	117116	2195	1	3	1	2	1	824.247	3	3	2	0	0	Inativo(0min/sem)	1	Não				3	2	1
59922	406	155	93.8971	118.1	443115	10036	1	4	1	2	1	824.311	2	4	2	5	0	Inativo(0min/sem)	1	Sim	2.27909	1.11363	-1.99467	3	3	1
10071	506	145	18.3963	22.3977	553117	18821	2	2	1	2	2	825.582	4	1	2	0	1	Inativo(0min/sem)	0	Não	-0.489641	-0.999524	-2.06978	1	2	1
28599	201	26	106.8	173.008	200112	89941	1	4	1	1	2	825.585	1	4	2	0	0	Inativo(0min/sem)	0	Não	1.89055	-1.78197	-1.422	3	1	1
65177	207	219	7.08703	9.35367	225116	6112	1	2	1	2	2	826.267	1	4	2	1	0	Inativo(0min/sem)	1	Não	2.54042	-0.704603	-1.4874	3	1	1
49018	401	6	201.427	240.764	400214	80088	1	2	2	1	2	827.432	3	1	2	2	0	Ativo(>=300min/sem)	0	Não	-1.09158	1.1689	-1.15532	1	3	1
14448	212	349	103.788	234.163	229112	22451	1	2	1	1	2	827.433	1	3	2	0	1	Insuf. ativo(<300min/sem)	0	Sim	0.388629	-1.3536	-0.862936	3	1	1
26937	502	55	108.517	119.74	550115	7989	1	3	1	2	2	828.093	2	1	2	0	0	Inativo(0min/sem)	0	Sim	-1.18616	0.0315396	-2.70554	2	1	1
65375	402	73	45.4254	64.8191	441112	13643	1	2	1	1	3	828.533	1	4	2	0	0	Inativo(0min/sem)	1	Sim	1.83834	-0.698377	-1.67349	3	1	1
35604	110	195	33.5726	85.2161	115212	11438	1	2	2	1	2	829.324	4	1	2	0	1	Inativo(0min/sem)	0	Não	-1.51874	-0.409835	-2.51359	1	2	1
12500	201	9	235.241	490.026	200117	70466	1	2	1	2	2	829.961	1	3	2	0	0	Inativo(0min/sem)	0	Não	1.37953	-1.47231	-1.62794	3	1	1
49140	303	159	13.4782	15.3896	332116	2279	2	3	1	2	2	830.355	1	1	2	1	0	Inativo(0min/sem)	0	Sim	1.05957	-0.85922	-1.85373	2	1	1
57874	303	149	16.3295	30.3912	332112	2847	1	2	1	1	2	830.643	1	2	2	0	0	Ativo(>=300min/sem)	0	Não	1.60301	-1.25148	0.167932	2	1	2
63740	305	172	62.4322	86.5721	333117	37773	1	3	1	2	2	830.708	4	3	2	1	0	Ativo(>=300min/sem)	1	Sim	0.198212	1.02008	-0.769135	2	3	1
12587	301	43	469.831	882.742	300117	235544	1	2	1	2	2	830.728	1	4	2	0	0	Inativo(0min/sem)	0	Sim	1.37953	-1.47231	-1.62794	3	1	1
69499	302	127	45.7381	40.4939	331114	17589	1	2	1	1	2	831.86	4	3	2	1	0	Inativo(0min/sem)	4	Sim	1.35116	3.12105	-2.70165	3	3	1
42334	402	98	38.1436	54.7124	441216	12539	1	3	2	2	2	832.945	2	1	2	4	0	Ativo(>=300min/sem)	0	Não	-0.194907	1.48092	-0.973124	2	3	1
18991	111	219	25.3641	60.0308	116217	3414	1	2	2	2	2	832.969	3	1	2	0	0	Ativo(>=300min/sem)	0	Não				1	2	1
31641	301	2	351.789	627.086	300112	299666	1	3	1	1	2	833.91	4	3	2	1	1	Inativo(0min/sem)	0	Não	-0.816663	-0.416061	-2.32751	2	1	1
23191	205	179	172.147	209.066	223115	22251	1	2	1	2	2	834.02	2	1	2	0	0	Ativo(>=300min/sem)	0	Sim				2	2	1
25901	401	52	203.768	223.567	400115	77546	1	3	1	2	2	834.497	2	3	2	2	1	Insuf. ativo(<300min/sem)	0	Sim	0.263261	-0.422256	-1.09262	3	1	1
29937	501	40	137.253	178.671	500114	22431	1	2	1	1	2	835.206	2	2	2	0	1	Ativo(>=300min/sem)	0	Não	-0.269691	-0.793506	-0.289879	2	1	2
14148	306	275	153.738	221.406	335116	77628	2	2	1	2	1	836.375	1	4	2	1	0	Insuf. ativo(<300min/sem)	0	Não	1.93784	-1.21329	-0.646889	3	1	2
11985	205	145	36.2213	39.3511	223114	20976	1	2	1	1	1	836.766	3	4	2	0	1	Inativo(0min/sem)	0	Sim	-1.00772	-0.719494	-2.30766	3	1	1
35818	401	20	143.136	221.011	400213	80885	1	2	2	1	1	837.202	4	1	2	0	1	Insuf. ativo(<300min/sem)	0	Não	-1.15149	-0.454248	-1.51269	1	2	1
33371	201	19	38.6338	53.2156	200215	88960	1	2	2	2	2	837.278	4	1	2	1	0	Ativo(>=300min/sem)	0	Não	-1.28264	0.865465	-1.13546	1	3	1
63945	501	36	46.7882	60.9073	500114	22431	1	2	1	1	2	837.873	2	1	2	1	1	Inativo(0min/sem)	1	Não	-0.35432	0.372689	-2.35709	2	2	1
37224	401	14	16.6739	32.2748	400117	57045	1	2	1	2		838.213	4	2	2	0	1	Inativo(0min/sem)	0	Não	-0.496703	-1.02915	-2.10171	1	1	1
68611	506	165	149.005	189.854	553115	24507	2	2	1	2	2	838.556	3	4	2	0	0	Ativo(>=300min/sem)	3	Sim				3	3	1
18853	201	21	1586.61	1864.79	200115	89938	1	2	1	2	2	839.983	3	1	2	6	1	Inativo(0min/sem)	0	Sim	-0.372381	1.41077	-2.63273	2	3	1
42665	406	136	13.054	16.7585	443215	10150	1	2	2	2	1	840.153	2	1	2	1	0	Inativo(0min/sem)	0	Sim	0.548552	-0.549561	-2.05967	2	1	1
29169	506	180	20.6295	23.6929	553116	21789	1	2	1	2	2	840.225	4	2	2	0	1	Inativo(0min/sem)	0	Não	-1.00772	-0.719494	-2.30766	1	1	1
5386	110	195	33.5726	50.4219	115113	11427	1	2	1	1	1	840.85	2	1	2	0	0	Ativo(>=300min/sem)	0	Não	-0.959148	0.267187	-0.893701	2	2	1
54627	401	64	79.6386	100.353	400113	79532	2	2	1	1	1	841.584	4	4	2	0	1	Inativo(0min/sem)	0	Sim	-0.493172	-1.01434	-2.08575	2	1	1
67994	501	13	9.29782	9.15383	500116	19789	1	2	1	2	2	841.899	1	4	2	0	0	Inativo(0min/sem)	2	Não	1.27158	0.680061	-2.14688	3	1	1
24623	103	53	72.4323	92.8467	111213	4412	1	3	2	1	2	842.689	3	1	2	0	1	Inativo(0min/sem)	0	Não	-1.00772	-0.719494	-2.30766	1	1	1
63548	206	203	11.0228	16.4528	224117	5858	1	3	1	2	2	842.912	1	3	2	1	0	Inativo(0min/sem)	1	Sim	2.0294	-0.394944	-1.69334	3	1	1
34244	103	66	75.1808	127.363	111116	3996	1	2	1	2		843.393	2	4	2	0	1	Ativo(>=300min/sem)	0	Não	-0.26616	-0.778691	-0.273911	3	1	2
10718	503	83	25.1067	30.976	551112	4583	1	2	1	1	2	844.045	3	3	2	0	1	Inativo(0min/sem)	0	Não	-1.00419	-0.70468	-2.29169	2	1	1
54192	106	98	28.4356	30.495	113214	18512	2	2	2	1	2	845.082	3	1	2	0	0	Insuf. ativo(<300min/sem)	0	Sim	0.213723	-0.587748	-1.24485	1	2	1
40391	506	168	242.608	309.119	553115	24507	1	2	1	2	2	845.375	4	1	2	0	1	Inativo(0min/sem)	0	Sim	-1.51874	-0.409835	-2.51359	1	2	1
49427	301	76	214.281	265.971	300115	296351	1	2	1	2	2	846.027	1	4	2	3	1	Insuf. ativo(<300min/sem)	0	Não	1.98738	-1.0478	-0.494657	3	1	2
304	302	115	97.5759	86.3882	331114	17589	1	2	1	1	2	846.339	3	1	2	3	1	Inativo(0min/sem)	0	Não	0.0800087	-0.104039	-2.14532	2	2	1
7084	402	87	36.6917	52.3567	441112	13643	1	2	1	1	1	846.893	3	2	2	1	0	Insuf. ativo(<300min/sem)	0	Não	0.90874	-0.623604	-1.0907	2	2	1
65107	401	16	28.2609	68.0938	400217	56617	1	3	2	2	2	847.301	2	3	2	1	0	Ativo(>=300min/sem)	1	Não	0.201743	1.0349	-0.753167	3	2	2
58124	205	156	34.9931	46.7757	223216	20217	1	4	2	2	1	847.425	2	1	2	0	1	Inativo(0min/sem)	0	Sim	-1.00419	-0.70468	-2.29169	2	1	1
52160	201	47	126.667	177.329	200116	80730	1	2	1	2	2	847.535	1	3	2	0	0	Inativo(0min/sem)	0	Não	0.868511	-1.16265	-1.83388	3	1	1
10865	110	191	117.203	144.181	115115	12414	1	2	1	2	2	848.131	4	1	2	0	1	Ativo(>=300min/sem)	0	Não				1	3	1
69455	211	338	21.2606	26.4751	228116	5227	2	2	1	2	1	848.433	1	4	2	0	0	Inativo(0min/sem)	4	Sim				3	3	1
41988	110	193	18.0161	19.7264	115116	11998	1	4	1	2	2	848.475	4	1	2	0	0	Insuf. ativo(<300min/sem)	0	Não	-0.81891	-0.0128738	-1.70463	1	2	1
66225	205	176	45.6739	54.2109	223116	21062	1	2	1	2	2	849.572	1	1	2	1	0	Inativo(0min/sem)	1	Sim	1.51838	-0.0852849	-1.89928	3	2	1
22026	406	147	39.6521	46.3355	443113	10420	1	2	1	1	1	849.814	3	4	2	0	0	Ativo(>=300min/sem)	0	Não	-0.448129	-0.0424724	-0.687761	2	1	2
49991	207	232	47.8582	55.088	225115	5769	1	2	1	2	1	849.974	3	1	2	0	1	Ativo(>=300min/sem)	0	Sim	-1.29526	-0.189002	-0.717726	1	2	1
2543	306	271	682.151	982.396	335116	77628	2	3	1	2	2	850.128	2	4	2	4	0	Inativo(0min/sem)	0	Sim	2.14024	-0.273394	-1.72333	3	1	1
31764	401	52	203.768	330.675	400116	72455	1	2	1	2	1	850.625	3	4	2	3	0	Insuf. ativo(<300min/sem)	0	Não	0.268821	0.602582	-1.54229	3	2	1
10286	503	86	14.6933	16.1163	551114	4495	1	4	1	1	2	851.216	4	3	2	0	1	Insuf. ativo(<300min/sem)	0	Sim	-1.15149	-0.454248	-1.51269	2	1	1
42586	406	153	13.895	30.1571	443117	7540	1	2	1	2	2	851.261	1	4	2	1	1	Inativo(0min/sem)	0	Não	1.23448	-1.62507	-1.47182	3	1	1
25371	302	114	67.8831	78.5917	331117	14964	1	2	1	2	1	852.347	1	3	2	3	1	Ativo(>=300min/sem)	0	Não	1.33259	-0.472895	0.0943679	3	2	2
47383	401	24	107.748	128.846	400114	77382	1	2	1	1	1	852.822	1	4	2	0	1	Insuf. ativo(<300min/sem)	0	Sim				3	1	2
65942	101	47	50.1123	58.5153	100113	25867	2	2	1	1	2	852.892	1	3	2	7	0	Ativo(>=300min/sem)	1	Sim	2.37368	2.25099	-0.444455	3	3	2
52179	201	60	28.2894	58.9292	200117	70466	1	2	1	2	2	854.282	4	3	2	1	0	Inativo(0min/sem)	0	Não	-0.484081	0.0253136	-2.51945	2	1	1
11054	401	15	65.5316	82.5769	400113	79532	1	2	1	1	2	854.337	4	1	2	0	0	Inativo(0min/sem)	0	Não	-1.18616	0.0315396	-2.70554	1	2	1
16748	105	74	16.6373	19.7122	112114	3600	2	3	1	1	2	854.443	4	1	2	1	0	Ativo(>=300min/sem)	0	Não	-0.768088	0.57062	-0.913556	1	3	1
57756	113	237	21.1459	18.7047	117113	2378	1	1	1	1	2	855.378	4	1	2	0	1	Inativo(0min/sem)	0	Não	-1.51874	-0.409835	-2.51359	1	2	1
14157	101	6	57.6545	80.1961	100216	23758	1	4	2	2	2	855.483	3	4	2	4	1	Ativo(>=300min/sem)	0	Não	-0.0164692	0.729886	-0.575242	3	3	2
45372	401	1	438.196	711.106	400116	72455	1	2	1	2	1	855.829	1	4	2	1	0	Insuf. ativo(<300min/sem)	0	Sim	1.93784	-1.21329	-0.646889	3	1	2
17958	501	20	57.4347	71.2237	500115	22710	1	2	1	2	1	856.213	2	4	2	1	0	Inativo(0min/sem)	0	Sim	0.54149	-0.57919	-2.09161	3	1	1
41638	110	170	34.9593	103.143	115112	11961	2	4	1	1	2	857.068	4	3	2	0	1	Insuf. ativo(<300min/sem)	0	Não	-1.15149	-0.454248	-1.51269	2	1	1
56424	111	207	38.8273	46.7734	116114	5112	1	2	1	1	1	857.672	2	1	2	3	0	Inativo(0min/sem)	0	Sim	-0.61298	0.94184	-2.7651	2	2	1
50651	401	46	13.2415	31.9049	400217	56617	1	2	2	2		857.682	3	1	2	0	1	Ativo(>=300min/sem)	0	Não	-1.29173	-0.174188	-0.701758	1	2	1
6949	212	359	95.6605	108.716	229116	22531	1	2	1	2	2	857.82	2	1	2	0	1	Inativo(0min/sem)	0	Sim	-0.489641	-0.999524	-2.06978	2	1	1
8149	106	124	53.1215	58.4456	113113	18114	1	2	1	1	2	857.823	1	1	2	0	0	Inativo(0min/sem)	0	Não	0.357492	-0.852994	-2.03981	2	1	1
55497	306	236	261.593	264.644	335113	84999	1	2	1	1	2	857.842	3	1	2	0	0	Inativo(0min/sem)	0	Não	-0.67161	-0.263305	-2.48363	1	1	1
55518	301	101	323.426	328.089	300114	295477	1	2	1	1	1	857.924	1	4	2	1	1	Inativo(0min/sem)	0	Sim	1.74903	-1.91991	-1.24991	3	1	1
27688	401	13	68.4599	111.097	400116	72455	1	2	1	2	2	858.558	2	2	2	0	0	Inativo(0min/sem)	0	Não	1.89055	-1.78197	-1.422	2	1	1
2007	403	120	92.6538	119.784	442213	3190	1	3	2	1	1	858.786	1	4	2	0	1	Ativo(>=300min/sem)	0	Não				3	1	2
17989	212	368	78.2856	91.8515	229115	21573	1	2	1	2	2	859.434	1	4	2	0	1	Inativo(0min/sem)	0	Não	1.55797	-2.22335	-1.23005	3	1	1
38923	503	82	18.5871	21.3537	551113	4090	1	3	1	1	2	859.718	1	4	2	2	1	Inativo(0min/sem)	0	Não	1.94009	-1.61648	-1.26977	3	1	1
21146	111	207	77.0925	92.8696	116114	5112	1	2	1	1	2	860.476	2	1	2	2	0	Insuf. ativo(<300min/sem)	0	Não	-0.433258	0.608808	-1.72838	2	2	1
50931	302	127	52.9126	59.6861	331112	16885	1	4	1	1	2	860.74	4	1	2	0	1	Inativo(0min/sem)	0	Não	-1.00419	-0.70468	-2.29169	1	2	1
11490	401	35	28.808	45.185	400215	80114	1	2	2	2	1	861.436	3	2	2	0	1	Insuf. ativo(<300min/sem)	0	Não	-0.125922	-1.05875	-1.08484	2	1	1
58270	211	332	43.8662	48.2605	228113	5307	1	2	1	1	2	862.653	4	1	2	3	1	Ativo(>=300min/sem)	0	Sim	-1.2331	1.03096	-0.983232	1	3	1
15347	209	244	76.0178	80.1819	226115	11509	2	2	1	2	2	862.811	2	3	2	1	0	Ativo(>=300min/sem)	0	Sim	0.772034	-0.328728	-0.263803	3	1	2
8481	501	18	68.1876	124.715	500216	19618	1	2	2	2	2	862.869	4	1	2	3	0	Insuf. ativo(<300min/sem)	0	Não	-0.756749	1.20708	-1.97014	1	3	1
2103	505	128	43.9935	70.0705	552117	8784	1	3	1	2	1	863.374	2	1	2	7	0	Inativo(0min/sem)	0	Sim	0.665812	1.86073	-2.62262	3	3	1
16570	105	85	22.4197	36.1988	112217	2615	1	2	2	2	2	863.582	4	1	2	0	1	Inativo(0min/sem)	0	Não	-1.51874	-0.409835	-2.51359	1	2	1
39197	503	95	12.8027	20.1947	551117	3780	1	2	1	2	2	865.643	1	4	2	0	1	Insuf. ativo(<300min/sem)	0	Sim	0.90318	-1.64844	-0.641029	3	1	2
7194	301	15	102.554	134.304	300116	273011	1	2	1	2	2	865.668	2	4	2	0	0	Inativo(0min/sem)	0	Sim	0.350429	-0.882624	-2.07175	3	1	1
60702	211	314	41.0601	55.4014	228216	4635	2	4	2	2	2	865.705	2	3	2	1	0	Ativo(>=300min/sem)	1	Sim	0.716294	0.740051	-0.53126	3	2	2
54804	402	80	64.8435	79.4489	441114	14545	1	3	1	1	1	866.422	4	1	2	1	0	Inativo(0min/sem)	0	Não	-0.484081	0.0253136	-2.51945	1	2	1
5430	401	32	16.3965	26.6083	400116	72455	1	2	1	2	2	866.479	4	1	2	0	0	Ativo(>=300min/sem)	0	Não	-1.4737	0.562031	-1.11561	1	3	1
61438	403	121	35.8894	35.1954	442115	3189	2	2	1	2	1	866.624	3	2	2	4	0	Ativo(>=300min/sem)	1	Sim	0.771393	1.93038	-0.828702	3	3	1
18740	306	250	248.16	248.22	335114	86512	1	3	1	1	1	867.546	1	1	2	2	1	Inativo(0min/sem)	0	Sim				3	1	1
54855	506	157	64.7255	74.3373	553116	21789	1	2	1	2	2	868.073	4	3	2	0	1	Inativo(0min/sem)	0	Não	-1.51874	-0.409835	-2.51359	2	1	1
50188	506	162	33.807	43.8947	553114	22666	1	2	1	1	2	868.361	3	2	2	3	1	Ativo(>=300min/sem)	0	Não	0.81451	-0.192866	-0.143507	2	3	1
27388	406	155	44.8513	50.8453	443116	9069	1	2	1	2	2	868.61	1	4	2	1	1	Inativo(0min/sem)	0	Não	1.74903	-1.91991	-1.24991	3	1	1
47095	106	130	130.363	141.117	113215	17450	1	2	2	2	2	869.094	3	1	2	0	0	Inativo(0min/sem)	0	Não				1	1	1
14569	401	6	94.7319	113.232	400214	80088	1	3	2	1	1	869.932	3	2	2	0	0	Inativo(0min/sem)	0	Sim	-0.157059	-0.558149	-2.26172	2	1	1
15617	207	212	29.634	74.9624	225117	5367	1	2	1	2	1	870.204	2	1	2	1	0	Inativo(0min/sem)	0	Não	-0.995101	0.334973	-2.72539	2	1	1
3381	301	44	123.354	161.544	300116	273011	1	3	1	2	1	870.365	1	4	2	0	1	Inativo(0min/sem)	0	Não	0.532398	-1.61884	-1.6579	3	1	1
32639	212	373	83.3718	97.819	229115	21573	1	4	1	2	1	870.922	4	2	2	0	0	Ativo(>=300min/sem)	0	Sim				1	2	1
57483	501	1	20.5202	25.4467	500115	22710	1	2	1	2	2	871.032	1	4	2	5	0	Ativo(>=300min/sem)	0	Sim	2.55831	0.265686	0.0686528	3	2	2
54067	212	370	55.329	182.75	229212	21843	1	3	2	1	2	871.562	2	1	2	0	0	Ativo(>=300min/sem)	0	Não	-0.444597	-0.0276576	-0.671794	2	2	1
54953	402	78	41.8862	80.1731	441117	10441	1	3	1	2	1	871.734	4	1	2	0	0	Ativo(>=300min/sem)	0	Não	-0.96268	0.252372	-0.909669	1	3	1
47379	401	1	1592.71	3173.52	400112	77974	1	2	1	1	2	872.496	2	4	2	1	1	Inativo(0min/sem)	0	Não	-0.302112	-0.710905	-2.1056	3	1	1
58269	301	51	215.597	218.705	300114	295477	1	2	1	1	2	872.798	1	4	2	1	1	Inativo(0min/sem)	0	Não	1.74903	-1.91991	-1.24991	3	1	1
34660	306	251	499.546	522.731	335112	85806	1	2	1	1	1	873.423	2	1	2	3	0	Ativo(>=300min/sem)	0	Não	0.643134	0.587798	-0.509454	2	3	1
63960	201	21	1586.61	2185.46	200215	88960	1	2	2	2	2	873.767	4	1	2	1	0	Inativo(0min/sem)	1	Sim	-0.536289	1.10891	-2.77094	2	3	1
21153	401	8	39.8934	43.7697	400115	77546	1	2	1	2	2	873.863	4	4	2	0	1	Insuf. ativo(<300min/sem)	0	Não				2	1	1
67430	303	164	16.0422	20.3459	332117	2567	1	2	1	2	2	874.075	2	4	2	7	0	Ativo(>=300min/sem)	1	Sim	2.8847	1.94133	-0.238516	3	3	2
69847	505	133	79.554	63.4687	552114	11340	2	2	1	1	1	874.344	1	4	2	7	0	Inativo(0min/sem)	4	Sim	4.5522	3.74746	-1.94913	3	3	1
27128	406	137	57.2955	72.0643	443115	10036	1	2	1	2	2	874.92	1	4	2	0	1	Inativo(0min/sem)	0	Não	1.55797	-2.22335	-1.23005	3	1	1
52573	305	182	53.4595	70.6662	333215	43889	1	2	2	2	1	875.028	1	4	2	0	1	Inativo(0min/sem)	0	Sim	1.55797	-2.22335	-1.23005	3	1	1
40016	302	145	122.287	116.786	331113	17729	1	2	1	1	2	875.954	1	4	2	2	1	Insuf. ativo(<300min/sem)	0	Sim	1.79632	-1.35123	-0.474801	3	1	2
31972	106	110	71.8253	77.0271	113214	18512	1	2	2	1	2	876.378	1	1	2	0	0	Inativo(0min/sem)	0	Não	-0.157059	-0.558149	-2.26172	2	1	1
36732	506	142	59.8168	72.8275	553117	18821	2	2	1	2	1	876.457	4	4	2	1	0	Insuf. ativo(<300min/sem)	0	Sim	-0.62785	0.29056	-1.72449	2	1	1
47173	401	43	56.1669	135.332	400217	56617	1	2	2	2	1	877.034	1	1	2	2	0	Insuf. ativo(<300min/sem)	0	Não	0.595843	0.0191185	-1.28456	2	2	1
12630	212	372	59.7878	111.48	229216	21221	1	2	2	2		877.96	4	1	2	0	1	Insuf. ativo(<300min/sem)	0	Sim	-1.14796	-0.439434	-1.49672	1	2	1
35278	202	102	35.2643	41.5686	221117	8690	1	2	1	2	2	878.138	4	2	2	0	1	Ativo(>=300min/sem)	0	Não	-0.784242	-0.498662	-0.511786	1	2	1
68778	306	230	170.436	223.852	335215	83896	1	2	2	2	2	878.914	1	4	2	1	0	Insuf. ativo(<300min/sem)	3	Não	3.31428	1.10851	-0.783538	3	3	1
69668	303	163	12.0652	13.7763	332116	2279	1	2	1	2	1	879.075	2	4	2	7	1	Inativo(0min/sem)	4	Sim	3.19052	3.89578	-2.201	3	3	1
54555	401	17	32.907	48.5303	400216	68184	1	2	2	2	2	879.494	3	4	2	1	1	Ativo(>=300min/sem)	0	Não	1.46149	-1.38942	0.340019	3	1	2
60133	501	13	9.29782	22.3001	500117	16327	1	2	1	2	2	880.198	1	4	2	1	1	Inativo(0min/sem)	1	Não	2.20784	-1.14598	-1.29546	3	1	1
54785	211	320	9.60579	9.21874	228114	4330	2	2	1	1	2	880.318	4	1	2	0	1	Inativo(0min/sem)	0	Não	-1.51874	-0.409835	-2.51359	1	2	1
50513	401	45	96.8591	115.825	400114	77382	1	2	1	1	1	880.413	3	4	2	0	0	Insuf. ativo(<300min/sem)	0	Sim	-0.81891	-0.0128738	-1.70463	3	1	1
19060	302	113	58.4277	56.8038	331116	17012	1	3	1	2	2	880.666	4	4	2	0	0	Insuf. ativo(<300min/sem)	0	Sim	1.74678	-1.51673	-0.627033	2	1	1
27663	206	208	18.4684	24.2994	224116	6288	2	2	1	2	2	881.469	2	4	2	1	0	Ativo(>=300min/sem)	0	Não	0.257483	-0.0338836	-0.48571	3	1	2
19177	406	134	23.8514	30.6199	443215	10150	2	3	2	2	1	881.656	1	1	2	0	0	Inativo(0min/sem)	0	Não	0.868511	-1.16265	-1.83388	2	1	1
68428	103	72	5.5362	9.42073	111117	3643	1	2	1	2	1	881.817	3	4	2	3	0	Inativo(0min/sem)	2	Não	3.38136	0.676198	-1.57266	3	3	1
69475	506	175	61.6836	75.1003	553117	18821	1	2	1	2	2	882.735	4	1	2	7	1	Ativo(>=300min/sem)	4	Sim	1.36639	5.34043	-1.24485	3	3	1
59662	402	93	59.4789	77.0168	441116	12533	1	2	1	2	1	883.646	1	4	2	1	0	Inativo(0min/sem)	1	Sim	2.54042	-0.704603	-1.4874	3	1	1
54207	206	208	14.896	21.4453	224216	6210	2	3	2	2	1	883.952	1	4	2	1	0	Ativo(>=300min/sem)	0	Não	0.772034	-0.328728	-0.263803	3	1	2
7835	505	106	88.7946	74.9338	552113	10224	1	2	1	1	2	884.34	1	4	2	0	0	Insuf. ativo(<300min/sem)	0	Não				3	1	2
57584	301	56	288.389	549.843	300216	274807	1	2	2	2	2	884.814	4	1	2	0	0	Inativo(0min/sem)	0	Não	-1.18616	0.0315396	-2.70554	1	2	1
3079	502	46	50.055	43.228	550114	7016	1	2	1	1	3	885.362	4	1	2	2	1	Inativo(0min/sem)	0	Sim	-0.622071	-0.0978129	-2.3314	1	2	1
27537	502	48	18.6347	35.1064	550117	5274	1	2	1	2	2	885.817	4	2	2	0	0	Inativo(0min/sem)	0	Sim				1	1	1
48304	301	53	414.408	420.382	300114	295477	1	2	1	1	2	886.353	3	1	2	0	1	Inativo(0min/sem)	0	Não	-0.489641	-0.999524	-2.06978	1	1	1
15580	212	380	61.8699	72.5911	229115	21573	1	4	1	2	2	886.522	3	4	2	0	1	Inativo(0min/sem)	0	Não	1.55797	-2.22335	-1.23005	3	1	1
68687	301	80	737.594	748.229	300114	295477	1	2	1	1	1	886.607	1	4	2	0	0	Insuf. ativo(<300min/sem)	3	Não				3	3	1
30592	503	98	13.8123	17.0412	551112	4583	2	2	1	1	2	886.625	4	1	2	0	1	Ativo(>=300min/sem)	0	Não	-1.80628	0.120657	-0.923665	1	3	1
15585	503	87	15.9724	19.7063	551112	4583	2	2	1	1	1	887.52	2	3	2	0	1	Inativo(0min/sem)	0	Sim	0.0213786	-1.30918	-1.86384	3	1	1
4808	305	190	37.7503	46.3905	333116	40485	1	3	1	2	2	887.604	2	2	2	1	0	Inativo(0min/sem)	0	Sim	0.54149	-0.57919	-2.09161	2	1	1
64954	506	163	34.7763	49.0887	553113	22749	1	2	1	1	2	887.622	4	1	2	5	0	Ativo(>=300min/sem)	1	Não	-0.0595861	2.85313	-1.26044	2	3	1
38791	306	288	151.038	152.799	335113	84999	1	3	1	1	1	887.956	4	2	2	1	0	Inativo(0min/sem)	0	Não	1.05251	-0.88885	-1.88567	2	2	1
28796	506	173	53.1297	61.0195	553116	21789	1	2	1	2	1	889.128	1	4	2	2	0	Inativo(0min/sem)	0	Sim	1.76165	-0.865446	-1.66765	3	1	1
6240	306	232	109.601	221.209	335217	67374	1	2	2	2		889.301	3	4	2	0	0	Inativo(0min/sem)	0	Sim	-0.16059	-0.572964	-2.27769	3	1	1
52872	506	155	72.439	116.219	553112	23802	2	2	1	1	1	889.899	1	4	2	0	1	Inativo(0min/sem)	0	Não	1.04695	-1.91369	-1.43599	3	1	1
5238	406	158	52.1014	59.0644	443116	9069	1	2	1	2	2	890.776	2	1	2	0	0	Inativo(0min/sem)	0	Sim	-0.157059	-0.558149	-2.26172	2	1	1
48720	306	277	236.032	238.785	335113	84999	1	3	1	1	2	891.074	1	3	2	0	1	Inativo(0min/sem)	0	Não	0.0213786	-1.30918	-1.86384	3	1	1
7136	209	277	66.2772	66.3018	226114	12516	2	2	1	1	3	891.09	3	3	2	0	0	Inativo(0min/sem)	0	Sim	-0.157059	-0.558149	-2.26172	2	1	1
37525	401	39	229.815	372.945	400116	72455	1	2	1	2	1	892.211	1	4	2	0	0	Inativo(0min/sem)	0	Não	1.89055	-1.78197	-1.422	3	1	1
61763	110	181	53.3487	65.6286	115115	12414	1	2	1	2	2	892.512	1	4	2	1	0	Insuf. ativo(<300min/sem)	1	Não	1.8821	-0.144513	-0.914346	3	1	1
24546	301	43	538.604	668.531	300115	296351	1	2	1	2	2	893.46	3	4	2	0	0	Inativo(0min/sem)	0	Sim	0.346898	-0.897438	-2.08772	3	1	1
11934	306	237	41.7946	116.632	335117	70353	1	2	1	2	2	893.869	2	2	2	0	0	Ativo(>=300min/sem)	0	Sim	0.577442	-0.646976	-0.259915	2	1	2
18663	305	221	308.882	985.026	333212	46525	2	3	2	1	2	895.908	4	1	2	0	0	Insuf. ativo(<300min/sem)	0	Não	-1.32993	0.296785	-1.91057	1	2	1
52833	401	2	325.055	501.905	400213	80885	1	2	2	1	1	895.93	1	2	2	3	0	Ativo(>=300min/sem)	0	Sim	2.17619	-0.34118	0.108364	3	2	2
18147	103	58	27.505	35.2571	111213	4412	1	3	2	1	2	896.359	3	1	2	0	1	Insuf. ativo(<300min/sem)	0	Não	-1.15149	-0.454248	-1.51269	1	2	1
56615	505	117	114.771	116.407	552116	10789	1	2	1	2	2	896.494	4	1	2	2	1	Inativo(0min/sem)	0	Não	-1.13662	0.197032	-2.55331	1	2	1
66705	503	86	14.6933	20.572	551216	4193	1	2	2	2	2	897.254	4	1	2	0	0	Insuf. ativo(<300min/sem)	1	Não	-0.871119	1.07072	-1.95612	1	3	1
59429	301	45	321.03	325.659	300114	295477	1	2	1	1	2	897.56	4	1	2	6	1	Inativo(0min/sem)	1	Sim	0.0864306	2.1847	-2.67828	2	3	1
24904	502	44	53.3007	65.1201	550116	6363	2	4	1	2	2	898.059	2	1	2	1	0	Inativo(0min/sem)	0	Sim	0.0340011	-0.254716	-2.28158	2	1	1
26696	402	87	36.6917	35.8249	441113	12546	1	3	1	1	1	898.281	1	3	2	1	1	Ativo(>=300min/sem)	0	Não	0.439451	-0.770103	-0.0718599	3	1	2
13276	401	31	2086.75	2494.28	400214	80088	1	2	2	1	2	898.44	2	4	2	3	1	Ativo(>=300min/sem)	0	Sim	0.307021	0.131608	-0.333479	3	2	2
66802	401	16	12.6199	20.4796	400116	72455	1	3	1	2	2	899.148	4	4	2	1	1	Insuf. ativo(<300min/sem)	1	Não	0.52395	0.0186163	-1.15025	3	2	1
238	301	11	91.0379	171.047	300117	235544	1	2	1	2	1	899.401	4	4	2	0	0	Inativo(0min/sem)	0	Não	0.350429	-0.882624	-2.07175	2	1	1
31154	305	200	163.982	168.821	333213	47287	1	2	2	1	1	899.925	4	3	2	6	0	Insuf. ativo(<300min/sem)	0	Não	0.327452	1.80773	-1.82377	3	3	1
32113	202	102	15.2277	17.95	221117	8690	1	3	1	2	2	900.558	3	1	2	0	1	Ativo(>=300min/sem)	0	Sim				1	2	1
18890	205	142	35.7252	43.3869	223115	22251	1	3	1	2	2	900.844	2	4	2	0	0	Insuf. ativo(<300min/sem)	0	Sim	1.23223	-1.22188	-0.84894	3	1	1
745	301	27	169.042	193.403	300113	298746	1	2	1	1	2	901.13	4	3	2	0	1	Ativo(>=300min/sem)	0	Não	-1.29526	-0.189002	-0.717726	2	2	1
24658	403	118	15.5865	25.0787	442117	2285	1	4	1	2	1	901.231	2	1	2	0	1	Inativo(0min/sem)	0	Não	-1.00419	-0.70468	-2.29169	2	1	1
24718	302	129	33.8311	29.9521	331114	17589	1	2	1	1	2	901.467	4	3	2	0	0	Insuf. ativo(<300min/sem)	0	Não	0.20666	-0.617378	-1.27679	2	1	1
62398	501	24	44.9033	44.208	500116	19789	1	2	1	2	2	901.467	4	4	2	1	0	Insuf. ativo(<300min/sem)	1	Sim	0.345512	0.76965	-1.54813	3	2	1
63093	106	127	38.0804	44.6039	113114	18958	1	2	1	1	2	902.363	4	1	2	1	0	Inativo(0min/sem)	1	Sim	-0.536289	1.10891	-2.77094	2	3	1
70097	106	118	62.4114	84.9151	113116	17654	1	2	1	2	2	902.487	2	4	2	7	1	Ativo(>=300min/sem)	5	Sim	3.87987	4.92017	-0.418743	3	3	1
11823	505	115	121.656	181.073	552215	12168	2	3	2	2	2	902.712	4	1	2	1	0	Inativo(0min/sem)	0	Sim	-0.995101	0.334973	-2.72539	1	2	1
23614	101	31	31.7418	69.245	100112	26542	1	3	1	1	2	903.388	4	1	2	0	0	Ativo(>=300min/sem)	0	Não	-1.4737	0.562031	-1.11561	1	3	1
26865	303	158	11.7935	21.9492	332112	2847	2	3	1	1	2	903.821	3	1	2	0	0	Ativo(>=300min/sem)	0	Não	-0.959148	0.267187	-0.893701	1	2	1
29464	501	14	6.80391	16.3187	500117	16327	1	2	1	2	1	904.968	1	4	2	5	1	Inativo(0min/sem)	0	Sim	2.51327	-0.70618	-1.32933	3	1	1
27397	401	16	12.6199	20.4796	400116	72455	1	2	1	2	1	905.456	3	3	2	0	0	Ativo(>=300min/sem)	0	Não	1.08846	-0.956635	-0.0539755	2	1	2
14196	401	5	38.1695	61.9415	400116	72455	1	2	1	2	1	905.648	1	3	2	1	0	Insuf. ativo(<300min/sem)	0	Não	0.915803	-0.593974	-1.05877	3	1	1
15103	501	34	45.9706	59.8429	500114	22431	2	2	1	1	1	906.012	1	4	2	3	0	Insuf. ativo(<300min/sem)	0	Sim	1.80894	-0.296767	-0.89254	3	1	2
10810	406	134	22.2884	25.2671	443116	9069	2	2	1	2	1	906.358	4	4	2	4	0	Inativo(0min/sem)	0	Sim	1.11467	0.33111	-2.15117	3	2	1
39363	210	304	14.5046	30.8368	227216	7986	1	2	2	2	2	906.528	1	1	2	0	0	Ativo(>=300min/sem)	0	Não	0.0699534	-0.322502	-0.449886	2	1	2
5784	506	151	57.7833	81.0136	553215	22976	1	2	2	2	1	906.69	1	2	2	0	1	Ativo(>=300min/sem)	0	Sim	1.27043	-1.69285	0.359874	2	1	2
32870	301	56	288.389	357.957	300115	296351	1	2	1	2	2	907.633	4	4	2	4	0	Inativo(0min/sem)	0	Sim	2.14024	-0.273394	-1.72333	3	2	1
4481	502	64	26.0743	28.771	550115	7989	1	2	1	2	2	908.049	1	4	2	0	0	Inativo(0min/sem)	0	Não	1.37953	-1.47231	-1.62794	3	1	1
40829	306	249	742.107	828.172	335115	83272	1	2	1	2	1	910.206	4	3	2	0	1	Ativo(>=300min/sem)	0	Não	-1.80628	0.120657	-0.923665	2	2	1
54167	402	71	65.7478	93.8179	441112	13643	1	4	1	1	1	910.26	1	4	2	1	1	Inativo(0min/sem)	0	Não	0.723459	-1.31541	-1.67776	3	1	1
36011	106	107	38.9658	53.0158	113116	17654	1	2	1	2	1	910.474	1	4	2	0	0	Insuf. ativo(<300min/sem)	0	Não				3	1	2
27909	401	24	107.748	128.846	400114	77382	1	2	1	1	2	910.582	4	2	2	3	1	Insuf. ativo(<300min/sem)	0	Sim	-1.08933	0.765711	-1.7782	2	3	1
32564	402	99	33.3871	47.8897	441216	12539	1	2	2	2	1	911.33	1	4	2	0	1	Ativo(>=300min/sem)	0	Não	0.248391	-1.07354	-0.0520041	3	1	2
66201	401	15	44.3237	69.5211	400215	80114	1	3	2	2	1	911.786	2	4	2	1	1	Insuf. ativo(<300min/sem)	1	Não	0.52395	0.0186163	-1.15025	3	2	1
62417	402	81	25.4096	32.9018	441116	12533	1	2	1	2	1	912.734	1	2	2	2	0	Insuf. ativo(<300min/sem)	1	Não	2.07669	0.173735	-0.918234	3	2	1
45200	305	209	43.5419	60.3777	333117	37773	1	2	1	2	2	913.865	4	3	2	0	0	Inativo(0min/sem)	0	Sim	-0.164122	-0.587779	-2.29366	2	1	1
4089	211	320	15.3242	19.0827	228116	5227	2	2	1	2	2	913.947	4	2	2	5	0	Inativo(0min/sem)	0	Sim	1.30573	0.634543	-2.17103	2	3	1
32824	406	145	52.3083	49.9818	443114	9867	1	4	1	1	1	914.203	3	4	2	1	1	Ativo(>=300min/sem)	0	Não	-0.593181	-0.195228	-0.531642	3	1	2
24374	406	162	26.2388	33.0022	443115	10036	2	2	1	2	2	914.811	1	4	2	0	1	Inativo(0min/sem)	0	Não	1.04695	-1.91369	-1.43599	3	1	1
8293	302	108	91.3967	100.613	331115	17155	1	2	1	2	2	915.038	4	1	2	5	1	Inativo(0min/sem)	0	Sim	-0.563441	1.10733	-2.61287	2	3	1
36233	306	278	352.934	353.02	335114	86512	1	2	1	1	1	915.046	4	1	2	0	0	Ativo(>=300min/sem)	0	Sim				1	3	1
64422	503	97	47.9259	50.5835	551116	4325	1	2	1	2	2	915.315	4	4	2	1	1	Insuf. ativo(<300min/sem)	1	Não	1.0385	-0.276228	-0.928342	3	2	1
1178	506	139	72.5774	83.3552	553116	21789	2	2	1	2		915.58	2	3	2	0	1	Ativo(>=300min/sem)	0	Não				2	1	2
65429	204	105	29.6108	35.0042	222116	6813	1	2	1	2	2	915.803	1	4	2	4	0	Insuf. ativo(<300min/sem)	1	Não	2.96983	0.470942	-0.752006	3	3	1
47721	305	206	363.455	375.213	333114	44014	1	2	1	1	2	916.077	2	1	2	0	1	Inativo(0min/sem)	0	Não	0.0213786	-1.30918	-1.86384	2	1	1
2663	111	221	60.4268	68.4087	116113	4652	1	2	1	1	2	916.084	4	1	2	0	1	Ativo(>=300min/sem)	0	Não	-1.80628	0.120657	-0.923665	1	3	1
12449	401	51	695.658	763.252	400115	77546	1	2	1	2	2	916.623	1	4	2	1	0	Insuf. ativo(<300min/sem)	0	Não	1.42682	-0.903633	-0.852828	3	1	2
9079	403	126	80.8182	81.4341	442214	2985	1	2	2	1	1	917.007	4	1	2	1	0	Ativo(>=300min/sem)	0	Não	-0.768088	0.57062	-0.913556	1	3	1
7773	306	262	196.105	209.74	335214	87252	1	2	2	1		917.027	2	3	2	2	1	Inativo(0min/sem)	0	Não	0.914519	-1.01198	-1.69761	3	1	1
55167	202	96	88.0773	87.1669	221116	8556	1	4	1	2	2	917.08	4	4	2	0	0	Inativo(0min/sem)	0	Não	0.86498	-1.17747	-1.84984	2	1	1
38736	401	52	33.4488	80.5939	400217	56617	1	2	2	2	1	917.244	1	4	2	1	0	Ativo(>=300min/sem)	0	Não	1.79407	-0.948047	0.148076	3	1	2
25017	209	281	51.8406	54.1085	226116	11618	2	4	1	2	1	917.58	4	1	2	6	0	Inativo(0min/sem)	0	Sim	0.471221	1.54248	-2.61873	2	3	1
21002	202	94	70.082	82.6107	221117	8690	1	2	1	2	2	918.594	3	1	2	0	0	Inativo(0min/sem)	0	Sim	-1.18616	0.0315396	-2.70554	1	1	1
24917	505	125	68.1609	69.1328	552116	10789	1	2	1	2	3	918.77	2	3	2	1	0	Insuf. ativo(<300min/sem)	0	Sim	0.397721	-0.313944	-1.29664	3	1	1
1194	401	60	412.448	669.321	400116	72455	1	4	1	2	1	919.406	3	3	2	0	0	Ativo(>=300min/sem)	0	Sim				2	1	2
36097	306	251	171.357	168.297	335213	87721	1	2	2	1	2	920.439	1	4	2	0	1	Ativo(>=300min/sem)	0	Não	0.75588	-1.39801	0.137967	3	1	2
8920	302	127	52.9126	59.6861	331112	16885	1	1	1	1	2	920.602	4	4	2	0	0	Inativo(0min/sem)	0	Não	0.346898	-0.897438	-2.08772	2	1	1
61284	301	7	2793.91	3467.88	300115	296351	1	2	1	2	1	920.919	1	4	2	1	1	Insuf. ativo(<300min/sem)	1	Não	2.06407	-0.880732	-0.500495	3	1	1
8123	401	47	62.2714	68.322	400115	77546	1	2	1	2	1	921.051	1	2	2	1	1	Insuf. ativo(<300min/sem)	0	Sim	0.0722009	-0.725689	-1.07276	3	1	1
48927	205	181	60.5051	73.4812	223115	22251	2	2	1	2	2	921.405	1	4	2	6	0	Insuf. ativo(<300min/sem)	0	Sim	2.89314	0.303874	-0.746167	3	2	1
36928	502	67	25.8855	22.355	550114	7016	2	2	1	1	2	921.562	2	1	2	1	1	Insuf. ativo(<300min/sem)	0	Não	0.0722009	-0.725689	-1.07276	2	2	1
2336	301	72	789.365	1061.79	300214	305178	1	2	2	1	2	921.585	3	1	2	0	1	Ativo(>=300min/sem)	0	Não	-1.80628	0.120657	-0.923665	1	2	1
58634	503	93	28.1029	35.9339	551115	4187	1	2	1	2	2	922.235	2	4	2	1	1	Inativo(0min/sem)	0	Sim	1.23801	-1.61025	-1.45585	3	1	1
42072	502	59	118.757	145.091	550116	6363	1	4	1	2	1	922.5	3	1	2	0	1	Inativo(0min/sem)	0	Sim	-1.00772	-0.719494	-2.30766	1	1	1
22239	401	37	74.0397	147.526	400112	77974	1	2	1	1	1	922.634	1	4	2	3	0	Insuf. ativo(<300min/sem)	0	Não	2.31996	-0.606426	-0.6866	3	1	2
17883	201	63	3166.9	3513.52	200114	91790	1	2	1	1	1	923.26	1	4	2	0	1	Ativo(>=300min/sem)	0	Sim	0.759411	-1.38319	0.153935	3	1	2
63078	301	66	316.784	477.136	300215	300152	1	2	2	2	2	924.275	4	1	2	4	0	Insuf. ativo(<300min/sem)	1	Sim	-0.106877	2.28445	-2.03554	2	3	1
64537	506	163	89.142	134.689	553214	23525	1	2	2	1	2	924.691	1	4	2	1	1	Insuf. ativo(<300min/sem)	1	Sim	0.527481	0.033431	-1.13428	3	1	1
24946	101	25	475.803	542.286	100116	23315	1	2	1	2	2	924.733	1	1	2	1	1	Inativo(0min/sem)	0	Não	0.21597	-0.990935	-1.86773	2	1	1
28992	205	181	60.5051	65.7332	223114	20976	2	2	1	1	2	925.176	3	4	2	0	0	Inativo(0min/sem)	0	Sim				3	1	1
48809	303	150	22.0461	27.9603	332117	2567	1	3	1	2	1	925.305	4	4	2	1	1	Ativo(>=300min/sem)	0	Não	-1.1042	0.114431	-0.737581	2	2	2
21372	205	181	125.568	138.665	223113	20739	2	4	1	1	1	925.704	4	4	2	0	1	Ativo(>=300min/sem)	0	Não	0.75588	-1.39801	0.137967	2	1	2
8028	401	7	47.0743	82.9321	400212	80448	1	2	2	1	3	926.386	4	1	2	0	0	Ativo(>=300min/sem)	0	Sim	-1.4737	0.562031	-1.11561	1	3	1
35281	306	243	90.6153	90.6372	335114	86512	1	2	1	1	2	926.462	4	1	2	4	0	Ativo(>=300min/sem)	0	Sim	0.827133	0.861602	-0.561245	1	3	1
51993	306	244	446.802	498.619	335115	83272	1	2	1	2	1	927.273	3	4	2	0	0	Inativo(0min/sem)	0	Sim	-0.16059	-0.572964	-2.27769	3	1	1
46886	302	123	36.5651	42.3333	331117	14964	1	2	1	2	2	927.688	1	4	2	1	0	Inativo(0min/sem)	0	Sim	1.05957	-0.85922	-1.85373	3	1	1
1997	402	81	25.4096	32.9018	441116	12533	1	2	1	2	2	927.809	4	3	2	0	0	Insuf. ativo(<300min/sem)	0	Sim	-0.81891	-0.0128738	-1.70463	2	1	1
29816	306	240	188.007	209.811	335115	83272	1	3	1	2	2	928.234	2	3	2	4	0	Inativo(0min/sem)	0	Sim	0.0926313	0.950428	-2.56305	3	2	1
55513	302	133	88.4942	78.3478	331114	17589	2	3	1	1	1	929.909	2	4	2	0	0	Insuf. ativo(<300min/sem)	0	Não				3	1	1
58678	406	152	100.576	117.528	443113	10420	2	2	1	1	1	930.229	2	3	2	0	0	Insuf. ativo(<300min/sem)	0	Não	0.210191	-0.602563	-1.26082	3	1	1
20755	403	113	68.103	159.401	442112	3266	1	2	1	1	1	931.891	1	4	2	0	1	Ativo(>=300min/sem)	0	Não	0.75588	-1.39801	0.137967	3	1	2
32210	501	26	67.2758	140.567	500112	22523	1	2	1	1	1	932.139	4	2	2	0	0	Ativo(>=300min/sem)	0	Sim	-0.45166	-0.0572871	-0.703729	1	2	1
66661	101	17	26.8128	37.4923	100117	19631	1	2	1	2	2	932.162	2	4	2	1	0	Ativo(>=300min/sem)	1	Não	0.716294	0.740051	-0.53126	3	2	2
21810	201	66	351.222	412.8	200115	89938	1	3	1	2	2	932.329	4	1	2	0	1	Inativo(0min/sem)	0	Não	-1.00419	-0.70468	-2.29169	1	2	1
11058	401	8	52.3537	92.2329	400212	80448	1	2	2	1	1	932.381	3	4	2	0	0	Ativo(>=300min/sem)	0	Não	0.0628911	-0.352132	-0.481822	2	1	2
38243	403	110	13.7119	22.0625	442117	2285	2	2	1	2	1	932.573	1	4	2	2	1	Inativo(0min/sem)	0	Não	1.42554	-1.32163	-1.49167	3	1	1
53521	406	141	27.1654	51.2797	443217	7410	1	4	2	2	3	932.704	4	4	2	0	0	Ativo(>=300min/sem)	0	Não	-0.45166	-0.0572871	-0.703729	2	1	2
24897	401	17	56.8222	62.3433	400115	77546	1	2	1	2	1	933.387	1	4	2	0	1	Inativo(0min/sem)	0	Não	1.55797	-2.22335	-1.23005	3	1	1
57422	501	16	37.6039	48.1437	500113	23180	1	2	1	1	2	933.426	1	4	2	2	1	Ativo(>=300min/sem)	0	Sim	1.65255	-1.08599	0.320163	3	1	2
69482	402	78	54.0348	69.9674	441116	12533	1	3	1	2	1	934.521	4	1	2	7	0	Ativo(>=300min/sem)	4	Sim	1.69897	5.78181	-1.4368	3	3	1
25845	210	284	10.8425	13.7427	227116	8166	1	2	1	2	2	934.654	3	1	2	0	0	Inativo(0min/sem)	0	Sim	-0.67161	-0.263305	-2.48363	1	1	1
43134	201	1	84.1204	93.3273	200114	91790	1	2	1	1	1	934.806	2	3	2	0	0	Inativo(0min/sem)	0	Não				3	1	1
12837	401	21	284.564	358.581	400113	79532	1	3	1	1	1	934.817	4	4	2	1	1	Inativo(0min/sem)	0	Não	0.208908	-1.02056	-1.89966	2	1	1
22773	212	365	92.1991	103.496	229114	21523	1	3	1	1	2	935.029	1	4	2	0	0	Inativo(0min/sem)	0	Sim	1.37953	-1.47231	-1.62794	3	1	1
36253	301	18	422.977	553.926	300116	273011	2	2	1	2	1	935.226	3	1	2	6	0	Insuf. ativo(<300min/sem)	0	Não	-0.183568	2.11739	-2.02971	2	3	1
18072	301	57	95.0444	135.397	300213	303026	1	2	2	1	1	935.24	4	1	2	0	1	Ativo(>=300min/sem)	0	Não	-0.784242	-0.498662	-0.511786	1	3	1
43460	306	273	91.4535	95.6982	335112	85806	2	4	1	1	2	935.78	4	3	2	0	0	Ativo(>=300min/sem)	0	Não	-0.96268	0.252372	-0.909669	2	2	1
55415	303	167	23.2028	28.7583	332214	2515	1	2	2	1	3	936.303	4	1	2	0	0	Insuf. ativo(<300min/sem)	0	Não	-1.32993	0.296785	-1.91057	1	2	1
26625	301	39	160.099	300.803	300117	235544	1	3	1	2	2	936.305	1	4	2	0	1	Inativo(0min/sem)	0	Não				3	1	1
23070	301	90	367.702	420.691	300113	298746	1	2	1	1	2	937.038	2	4	2	0	0	Inativo(0min/sem)	0	Sim				3	1	1
64978	302	137	50.989	49.5718	331116	17012	2	2	1	2	1	937.498	2	4	2	7	0	Inativo(0min/sem)	1	Sim	2.66121	1.7205	-2.03438	3	3	1
26497	111	222	43.4833	52.3822	116114	5112	1	2	1	1	2	937.583	1	4	2	0	1	Inativo(0min/sem)	0	Sim	1.55797	-2.22335	-1.23005	3	1	1
15567	211	327	69.7179	107.415	228215	5139	1	2	2	2	1	938.828	1	1	2	0	0	Inativo(0min/sem)	0	Sim	0.357492	-0.852994	-2.03981	2	1	1
833	105	96	13.3533	21.5601	112217	2615	1	3	2	2	2	940.153	4	1	2	0	1	Ativo(>=300min/sem)	0	Não	-1.80628	0.120657	-0.923665	1	3	1
955	301	72	1005.37	1247.89	300115	296351	1	2	1	2	2	940.191	3	4	2	0	0	Insuf. ativo(<300min/sem)	0	Não	-0.81891	-0.0128738	-1.70463	3	1	1
29075	506	173	84.0172	102.292	553117	18821	1	2	1	2	1	941.486	4	1	2	1	1	Inativo(0min/sem)	0	Não	-1.32768	-0.106402	-2.53345	1	2	1
21304	402	72	23.078	28.2687	441115	13442	1	3	1	2	2	941.532	3	1	2	1	0	Inativo(0min/sem)	0	Sim	0.03047	-0.269531	-2.29755	2	2	1
26833	402	81	22.4018	27.4476	441114	14545	1	2	1	1	1	941.876	2	4	2	0	0	Inativo(0min/sem)	0	Sim	1.376	-1.48713	-1.6439	3	1	1
44570	506	172	28.6927	50.6187	553217	19788	1	4	2	2	2	942.73	4	1	2	0	0	Inativo(0min/sem)	0	Não				1	2	1
61261	406	141	23.2677	33.4245	443216	9205	1	2	2	2	2	943.376	4	4	2	0	0	Insuf. ativo(<300min/sem)	1	Sim	1.17649	-0.153102	-1.1164	3	2	1
17924	113	240	18.2246	16.1206	117113	2378	2	2	1	1	2	943.697	3	4	2	2	0	Inativo(0min/sem)	0	Sim	0.217999	0.0190876	-2.33337	3	1	1
19963	401	3	121.137	241.37	400112	77974	1	2	1	1	2	943.931	3	4	2	0	1	Insuf. ativo(<300min/sem)	0	Não	-0.640473	-0.763908	-1.30675	3	1	1
2060	209	265	28.4794	29.7253	226116	11618	1	2	1	2	2	944.091	4	3	2	0	1	Ativo(>=300min/sem)	0	Sim	-1.29526	-0.189002	-0.717726	2	2	1
1708	101	26	88.7593	109.691	100114	25038	1	2	1	1	2	944.388	2	3	2	0	1	Insuf. ativo(<300min/sem)	0	Não	0.899649	-1.66326	-0.656997	3	1	1
13760	401	16	12.6199	20.4796	400116	72455	1	2	1	2	2	944.553	1	4	2	1	0	Inativo(0min/sem)	0	Não	1.57059	-1.16888	-1.64779	3	1	1
22849	106	102	29.905	47.4208	113117	15190	1	4	1	2	2	944.587	1	4	2	0	1	Inativo(0min/sem)	0	Não	1.04695	-1.91369	-1.43599	3	1	1
8788	402	83	52.6685	70.1166	441215	14097	1	2	2	2	2	944.714	1	1	2	0	1	Inativo(0min/sem)	0	Sim	0.0249097	-1.29437	-1.84787	2	1	1
2382	107	148	5.84204	8.08781	114116	3003	1	2	1	2	2	945.692	1	4	2	1	1	Insuf. ativo(<300min/sem)	0	Não	1.60526	-1.65467	-0.454946	3	1	2
26927	306	268	178.629	180.712	335113	84999	2	3	1	1	2	945.838	4	4	2	0	0	Insuf. ativo(<300min/sem)	0	Sim	0.71768	-0.927037	-1.07085	2	1	1
62371	106	136	61.2176	110.743	113217	15695	1	3	2	2	2	945.85	4	1	2	1	1	Inativo(0min/sem)	1	Sim	-0.868871	0.667534	-2.579	2	3	1
51213	301	32	81.6048	116.252	300213	303026	1	3	2	1	2	946.804	3	4	2	1	0	Ativo(>=300min/sem)	0	Não	-0.260599	0.246146	-0.723585	3	1	2
42249	402	73	45.4254	60.4739	441215	14097	1	2	2	2	1	947.983	2	1	2	1	0	Ativo(>=300min/sem)	0	Não	-0.253537	0.275776	-0.691649	2	2	1
55758	402	88	70.8525	86.8114	441114	14545	1	3	1	1	1	948.616	3	3	2	2	1	Inativo(0min/sem)	0	Não	1.42554	-1.32163	-1.49167	3	1	1
21635	104	71	13.5964	23.1365	111117	3643	1	2	1	2	2	948.76	3	1	2	0	0	Inativo(0min/sem)	0	Sim	-1.18616	0.0315396	-2.70554	1	1	1
25792	401	46	101.61	159.374	400215	80114	1	2	2	2	1	948.804	3	1	2	0	1	Ativo(>=300min/sem)	0	Não	0.248391	-1.07354	-0.0520041	1	2	1
53692	306	228	56.5821	81.4864	335116	77628	1	2	1	2	1	949.028	1	4	2	0	0	Insuf. ativo(<300min/sem)	0	Sim	1.74678	-1.51673	-0.627033	3	1	2
44384	105	88	11.6001	10.9794	112113	3445	1	2	1	1	2	949.717	3	1	2	7	0	Ativo(>=300min/sem)	0	Não	0.889294	2.08156	-0.826752	2	3	1
27580	301	89	454.841	810.781	300112	299666	1	2	1	1	2	949.794	1	1	2	1	1	Inativo(0min/sem)	0	Não	1.23801	-1.61025	-1.45585	2	1	1
4878	110	197	27.0338	42.7133	115214	13007	2	3	2	1	1	949.898	4	1	2	0	1	Inativo(0min/sem)	0	Não	-0.493172	-1.01434	-2.08575	1	2	1
56249	306	232	267.82	385.7	335116	77628	1	2	1	2	3	949.905	1	3	2	0	1	Insuf. ativo(<300min/sem)	0	Não	0.388629	-1.3536	-0.862936	3	1	1
21222	306	242	45.4961	65.521	335116	77628	1	2	1	2	1	950.079	1	4	2	0	0	Inativo(0min/sem)	0	Não	1.89055	-1.78197	-1.422	3	1	1
69171	106	126	10.936	14.8793	113116	17654	1	2	1	2	2	950.599	3	4	2	3	0	Inativo(0min/sem)	3	Sim	2.30004	2.34948	-2.26797	3	3	1
5891	106	132	23.617	32.1326	113116	17654	1	2	1	2	2	950.677	3	2	2	1	0	Inativo(0min/sem)	0	Sim	-0.484081	0.0253136	-2.51945	2	1	1
19740	306	286	145.786	147.486	335113	84999	1	2	1	1	2	950.696	4	4	2	0	1	Inativo(0min/sem)	0	Não	-1.00772	-0.719494	-2.30766	2	1	1
23159	112	205	10.4907	18.7879	116216	4087	1	2	2	2	2	950.93	1	1	2	1	0	Inativo(0min/sem)	0	Não	0.548552	-0.549561	-2.05967	2	1	1
66494	210	297	19.2749	24.3115	227117	6244	1	2	1	2	2	951.762	1	3	2	5	0	Ativo(>=300min/sem)	1	Sim	2.50611	1.34928	-0.182836	3	3	2
43464	302	115	21.7861	25.2229	331117	14964	1	2	1	2	2	951.782	2	1	2	0	0	Inativo(0min/sem)	0	Não				2	1	1
67810	305	193	98.7197	101.913	333114	44014	1	3	1	1	1	952.138	2	4	2	0	1	Inativo(0min/sem)	2	Sim				3	2	1
57827	201	25	45.0502	63.0689	200116	80730	1	2	1	2	1	953.125	1	4	2	3	0	Inativo(0min/sem)	0	Sim	1.95271	-0.562013	-1.6875	3	1	1
48551	306	234	384.078	388.557	335113	84999	1	2	1	1		953.21	4	4	2	2	0	Inativo(0min/sem)	0	Sim	0.217999	0.0190876	-2.33337	3	1	1
93	111	221	72.7145	133.302	116212	4373	1	4	2	1	1	954.251	4	2	2	0	1	Inativo(0min/sem)	0	Sim	-1.00772	-0.719494	-2.30766	1	1	1
18312	110	189	30.8865	35.4517	115117	9663	1	2	1	2	2	954.335	3	1	2	0	0	Insuf. ativo(<300min/sem)	0	Sim	-0.815379	0.001941	-1.68867	1	2	1
59131	106	138	53.4397	62.5944	113114	18958	1	2	1	1	1	954.802	2	4	2	0	0	Inativo(0min/sem)	1	Não	0.29469	0.186156	-2.33921	3	1	1
29697	211	332	50.7895	89.4425	228112	5207	1	2	1	1	1	954.999	4	1	2	0	1	Insuf. ativo(<300min/sem)	0	Sim	-1.66251	-0.144589	-1.71863	1	2	1
13598	210	302	34.0963	45.1576	227114	9184	1	4	1	1	2	955.477	3	3	2	1	0	Insuf. ativo(<300min/sem)	0	Não	-0.62785	0.29056	-1.72449	2	1	1
22049	406	148	47.6388	54.0055	443116	9069	1	2	1	2	2	955.516	4	1	2	3	0	Insuf. ativo(<300min/sem)	0	Não	-0.245729	0.897426	-1.7642	1	3	1
1547	106	104	65.7624	72.3535	113113	18114	1	2	1	1	2	955.787	4	1	2	0	1	Inativo(0min/sem)	0	Sim	-1.51874	-0.409835	-2.51359	1	2	1
18934	211	335	17.5438	19.3013	228113	5307	2	3	1	1	3	956.17	4	4	2	1	1	Inativo(0min/sem)	0	Não	0.723459	-1.31541	-1.67776	2	1	1
54881	402	81	32.7171	40.0758	441115	13442	1	4	1	2	1	956.322	4	4	2	2	0	Ativo(>=300min/sem)	0	Sim	1.47058	-0.349769	-0.0936871	2	2	1
13237	303	146	15.6623	19.864	332117	2567	2	3	1	2	2	956.733	2	4	2	3	0	Inativo(0min/sem)	0	Sim	1.44169	-0.252354	-1.89344	3	1	1
41483	506	146	89.7046	126.623	553113	22749	1	2	1	1	2	957.547	2	4	2	0	0	Inativo(0min/sem)	0	Sim	0.353961	-0.867809	-2.05578	3	1	1
8500	306	230	95.9316	179.087	335216	79775	1	3	2	2	1	957.618	3	1	2	0	0	Ativo(>=300min/sem)	0	Não	-1.4737	0.562031	-1.11561	1	2	1
11400	210	295	15.8229	19.9574	227117	6244	1	2	1	2	2	957.903	2	2	2	1	1	Inativo(0min/sem)	0	Sim	-0.298581	-0.696091	-2.08963	2	1	1
35944	110	179	77.0715	84.3882	115116	11998	1	3	1	2	2	957.953	2	1	2	1	0	Ativo(>=300min/sem)	0	Sim	-0.768088	0.57062	-0.913556	2	2	1
43541	106	115	22.7408	34.3496	113212	17943	1	2	2	1	2	958.026	2	3	2	0	1	Ativo(>=300min/sem)	0	Sim	-0.780711	-0.483847	-0.495818	2	1	2
64609	306	273	102.611	147.775	335116	77628	2	2	1	2	2	958.76	3	4	2	1	0	Inativo(0min/sem)	1	Não	2.02587	-0.409759	-1.70931	3	2	1
38183	111	226	35.614	89.6207	116117	3516	1	2	1	2	2	959.04	4	1	2	0	0	Ativo(>=300min/sem)	0	Sim	-1.4737	0.562031	-1.11561	1	3	1
46203	401	30	245.771	269.652	400115	77546	2	3	1	2	1	959.263	1	3	2	0	1	Ativo(>=300min/sem)	0	Sim	0.759411	-1.38319	0.153935	3	1	2
48951	101	26	88.7593	124.112	100117	19631	1	3	1	2	2	960.201	4	1	2	0	0	Ativo(>=300min/sem)	0	Não				1	3	1
30715	212	349	103.788	342.809	229212	21843	1	3	2	1	2	961.123	1	4	2	4	0	Ativo(>=300min/sem)	0	Sim	2.36725	-0.0377469	0.0885085	3	2	2
2654	106	106	18.4474	29.2523	113117	15190	1	2	1	2	2	961.378	2	1	2	1	0	Insuf. ativo(<300min/sem)	0	Sim	-1.13887	0.600219	-1.93043	2	2	1
51725	506	179	68.684	89.1786	553114	22666	1	2	1	1	1	961.474	4	4	2	0	1	Insuf. ativo(<300min/sem)	0	Não	-0.640473	-0.763908	-1.30675	2	1	1
58423	306	274	104.081	116.152	335115	83272	2	3	1	2	1	961.512	4	1	2	0	1	Inativo(0min/sem)	0	Sim	-1.00772	-0.719494	-2.30766	1	2	1
36799	204	132	21.4919	25.4066	222116	6813	2	2	1	2	2	961.554	2	4	2	1	0	Insuf. ativo(<300min/sem)	0	Não	0.397721	-0.313944	-1.29664	3	1	1
20517	406	159	79.533	90.162	443116	9069	1	3	1	2	1	961.601	4	3	2	1	0	Inativo(0min/sem)	0	Não	0.0269389	-0.284346	-2.31351	2	1	1
63837	306	275	153.738	221.406	335116	77628	2	4	1	2	3	961.67	4	4	2	3	0	Ativo(>=300min/sem)	1	Sim	1.09488	1.3321	-0.586939	3	3	1
63814	301	93	881.237	1255.38	300213	303026	1	2	2	1	1	961.968	1	2	2	0	0	Ativo(>=300min/sem)	1	Não	0.525234	0.436618	-0.511404	3	2	2
19144	306	263	167.433	167.474	335114	86512	1	2	1	1	2	962.043	3	4	2	1	1	Inativo(0min/sem)	0	Não	0.208908	-1.02056	-1.89966	3	1	1
13372	402	102	114.448	147.972	441212	13194	2	2	2	1	1	962.423	3	3	2	0	1	Inativo(0min/sem)	0	Não	1.55797	-2.22335	-1.23005	2	1	1
57744	306	291	162.44	181.279	335115	83272	1	2	1	2	2	962.499	1	4	2	1	1	Inativo(0min/sem)	0	Sim	1.74903	-1.91991	-1.24991	3	1	1
11876	106	116	36.8483	48.5242	113112	19348	1	2	1	1	2	963.019	1	3	2	0	1	Inativo(0min/sem)	0	Não	1.55797	-2.22335	-1.23005	3	1	1
50736	111	221	72.7145	182.982	116117	3516	1	2	1	2	2	963.14	2	4	2	1	0	Inativo(0min/sem)	0	Sim	0.545021	-0.564376	-2.07564	3	1	1
19010	306	286	402.539	402.636	335114	86512	1	2	1	1	2	963.477	4	4	2	1	0	Inativo(0min/sem)	0	Não	-0.484081	0.0253136	-2.51945	2	1	1
61559	306	284	99.1764	276.762	335117	70353	1	3	1	2	2	963.895	3	3	2	2	0	Inativo(0min/sem)	1	Sim	1.19136	0.498178	-2.15701	3	2	1
41464	401	35	55.9026	86.3172	400213	80885	1	3	2	1	1	964.125	4	1	2	1	1	Insuf. ativo(<300min/sem)	0	Não	-0.960432	-0.150815	-1.53255	1	2	1
37490	302	122	26.8483	38.3216	331215	18682	1	2	2	2	2	964.146	1	2	2	0	1	Inativo(0min/sem)	0	Não	0.0249097	-1.29437	-1.84787	3	1	1
64774	505	116	49.3607	50.0645	552116	10789	1	2	1	2	1	964.402	3	4	2	6	0	Inativo(0min/sem)	1	Sim	1.95913	1.72673	-2.22047	3	3	1
38344	302	139	55.1118	62.1668	331112	16885	2	2	1	1	1	964.414	4	4	2	0	1	Ativo(>=300min/sem)	0	Não	0.24486	-1.08835	-0.067972	2	1	2
54341	401	39	229.815	372.945	400116	72455	1	2	1	2	2	965.42	4	3	2	7	1	Inativo(0min/sem)	0	Não	0.329699	1.40454	-2.44665	3	3	1
68228	501	16	37.6039	118.972	500212	23744	1	2	2	1	2	965.424	3	4	2	3	0	Ativo(>=300min/sem)	2	Sim	0.528124	2.71054	-1.06034	3	3	1
37169	211	315	19.4911	18.7058	228114	4330	2	2	1	1	1	965.715	1	1	2	0	0	Ativo(>=300min/sem)	0	Sim	0.580973	-0.632161	-0.243947	2	1	2
67714	406	147	37.5142	47.1841	443115	10036	1	2	1	2	2	965.908	1	1	2	0	1	Inativo(0min/sem)	2	Sim				3	3	1
51901	306	236	230.825	241.538	335112	85806	1	2	1	1	2	965.911	4	3	2	1	0	Insuf. ativo(<300min/sem)	0	Sim	-0.62785	0.29056	-1.72449	2	2	1
51493	306	236	313.817	328.383	335112	85806	1	3	1	1	1	965.985	1	4	2	0	1	Inativo(0min/sem)	0	Sim	0.535929	-1.60403	-1.64193	3	1	1
58074	101	12	58.8126	128.3	100112	26542	1	2	1	1	1	965.993	2	4	2	3	1	Insuf. ativo(<300min/sem)	0	Sim	0.45079	-0.133637	-1.12844	3	1	1
35630	306	288	490.877	490.996	335114	86512	1	2	1	1	1	967.008	3	1	2	0	0	Ativo(>=300min/sem)	0	Não	-1.4737	0.562031	-1.11561	1	2	1
46018	212	348	61.0498	68.53	229114	21523	2	2	1	1	1	967.514	2	4	2	6	0	Ativo(>=300min/sem)	0	Sim	2.23835	0.878779	-0.157142	3	3	2
31647	402	104	26.4298	32.3743	441115	13442	1	3	1	2	1	968.071	3	4	2	2	0	Insuf. ativo(<300min/sem)	0	Não	0.0777612	0.299148	-1.52244	3	1	1
34174	402	87	36.6917	35.8249	441113	12546	1	2	1	1	2	968.198	2	4	2	0	0	Ativo(>=300min/sem)	0	Não	1.08846	-0.956635	-0.0539755	3	1	2
44610	301	40	173.921	227.765	300116	273011	1	2	1	2	2	968.584	1	4	2	1	0	Inativo(0min/sem)	0	Não	2.08161	-1.47854	-1.44185	3	1	1
27824	301	11	206.048	255.753	300115	296351	1	2	1	2	1	968.613	3	3	2	0	0	Inativo(0min/sem)	0	Sim	-0.16059	-0.572964	-2.27769	2	1	1
45457	301	51	60.0847	68.7434	300113	298746	1	2	1	1	1	968.71	1	4	2	0	0	Inativo(0min/sem)	0	Sim				3	1	1
64351	301	92	284.209	352.768	300115	296351	1	3	1	2	1	969.462	3	2	2	0	0	Insuf. ativo(<300min/sem)	1	Não				2	2	1
10087	502	54	17.2599	19.045	550115	7989	1	3	1	2	1	969.639	1	4	2	0	1	Insuf. ativo(<300min/sem)	0	Não				3	1	2
11207	106	138	79.7113	104.969	113112	19348	1	2	1	1	2	971.223	3	3	2	0	1	Ativo(>=300min/sem)	0	Não				2	1	2
23138	211	317	13.5161	16.8312	228116	5227	1	2	1	2	3	971.436	1	1	2	1	1	Insuf. ativo(<300min/sem)	0	Não	-0.44235	-0.430845	-1.29467	2	1	1
64240	403	119	23.6742	23.2164	442115	3189	1	3	1	2	1	971.493	4	4	2	7	0	Inativo(0min/sem)	1	Sim	1.12109	2.61985	-2.68414	3	3	1
32756	209	246	33.4334	34.896	226116	11618	1	2	1	2	2	971.562	3	3	2	0	1	Inativo(0min/sem)	0	Não	-1.00772	-0.719494	-2.30766	2	1	1
10476	506	147	113.45	147.303	553114	22666	1	2	1	1	2	971.92	3	3	2	7	1	Insuf. ativo(<300min/sem)	0	Sim	2.23707	0.460777	-0.795988	3	3	1
65334	106	124	53.1215	56.9686	113214	18512	1	2	2	1	1	972.612	1	3	2	3	0	Ativo(>=300min/sem)	1	Não	1.61297	1.05207	-0.349064	3	3	2
53055	406	147	37.5142	35.8457	443114	9867	1	2	1	1	1	972.621	1	4	2	1	0	Ativo(>=300min/sem)	0	Sim	1.79407	-0.948047	0.148076	3	1	2
2751	201	64	104.366	217.403	200117	70466	1	2	1	2	2	973.354	1	2	2	1	1	Inativo(0min/sem)	0	Sim	1.74903	-1.91991	-1.24991	3	1	1
17635	205	170	29.5824	35.9267	223115	22251	1	3	1	2	2	974.759	2	1	2	0	0	Inativo(0min/sem)	0	Sim	-0.157059	-0.558149	-2.26172	2	1	1
20945	101	9	53.5822	83.0032	100115	24738	1	2	1	2	2	974.974	3	1	2	1	1	Inativo(0min/sem)	0	Não	-0.298581	-0.696091	-2.08963	2	2	1
39514	401	15	282.806	338.182	400114	77382	1	2	1	1	2	975.777	3	3	2	0	0	Insuf. ativo(<300min/sem)	0	Não	0.721211	-0.912222	-1.05488	2	1	1
58316	401	6	22.3124	36.2086	400116	72455	1	2	1	2	2	976.296	3	1	2	0	0	Insuf. ativo(<300min/sem)	0	Não				1	2	1
23868	106	104	65.7624	72.3535	113113	18114	1	2	1	1	1	976.999	3	2	2	0	0	Inativo(0min/sem)	0	Não	0.861449	-1.19228	-1.86581	2	1	1
36927	201	42	49.5032	54.9212	200114	91790	1	3	1	1	2	977.902	4	1	2	1	0	Inativo(0min/sem)	0	Sim	-0.995101	0.334973	-2.72539	1	2	1
24114	205	181	60.5051	65.7332	223114	20976	2	2	1	1	2	978.158	4	4	2	2	0	Ativo(>=300min/sem)	0	Sim	-0.580559	0.859239	-0.94938	2	2	1
23402	302	145	122.287	152.316	331214	16766	1	4	2	1	2	978.447	4	2	2	0	0	Inativo(0min/sem)	0	Não				1	1	1
51158	111	214	11.9733	14.4236	116114	5112	1	2	1	1	1	978.783	1	4	2	0	0	Inativo(0min/sem)	0	Sim				3	1	1
17844	305	180	96.8957	185.482	333216	42947	1	4	2	2	2	979.2	1	4	2	6	0	Insuf. ativo(<300min/sem)	0	Sim	2.38212	0.613533	-0.952107	3	2	1
20628	402	95	64.3397	79.9241	441213	14482	1	3	2	1		979.52	2	4	2	1	0	Insuf. ativo(<300min/sem)	0	Não	0.401252	-0.29913	-1.28067	3	1	1
18604	501	32	107.992	197.516	500216	19618	1	2	2	2	2	979.828	4	1	2	0	0	Insuf. ativo(<300min/sem)	0	Não	-0.81891	-0.0128738	-1.70463	1	2	1
152	201	21	898.096	1257.31	200116	80730	1	3	1	2	1	979.977	1	3	2	0	1	Inativo(0min/sem)	0	Não	0.535929	-1.60403	-1.64193	3	1	1
35059	301	70	1634.57	1658.13	300114	295477	1	2	1	1	1	980.065	2	2	2	5	1	Inativo(0min/sem)	0	Não	2.51327	-0.70618	-1.32933	3	3	1
51031	106	125	22.3155	26.2647	113115	18470	1	4	1	2	2	980.443	3	1	2	3	0	Inativo(0min/sem)	0	Não				2	2	1
45298	210	310	55.5466	84.4475	227214	9087	1	2	2	1	2	980.623	3	2	2	0	1	Insuf. ativo(<300min/sem)	0	Sim				2	1	1
69196	401	5	126.932	223.62	400212	80448	1	2	2	1	2	980.666	2	4	2	2	0	Insuf. ativo(<300min/sem)	3	Não	3.50534	1.41195	-0.803393	3	3	1
58686	201	20	375.45	406.399	200113	88979	2	3	1	1	1	980.738	4	2	2	1	0	Ativo(>=300min/sem)	0	Não	-1.28264	0.865465	-1.13546	1	3	1
4398	305	202	26.1792	27.4751	333115	43247	1	2	1	2	1	982.234	4	2	2	0	0	Ativo(>=300min/sem)	0	Não	0.573911	-0.661791	-0.275883	1	2	1
61460	302	115	24.5634	23.4585	331113	17729	1	2	1	1	2	982.304	1	3	2	3	0	Inativo(0min/sem)	1	Não	2.92254	-0.0977369	-1.52711	3	2	1
3753	111	213	54.0372	65.096	116114	5112	1	2	1	1	2	983.158	2	3	2	3	1	Ativo(>=300min/sem)	0	Não	0.30349	0.116794	-0.349446	3	2	2
1414	303	152	13.8263	16.5347	332114	2741	1	2	1	1	3	983.837	3	4	2	1	0	Inativo(0min/sem)	0	Não	0.03047	-0.269531	-2.29755	3	1	1
23214	201	34	23.6903	31.3955	200214	92406	2	2	2	1	2	983.916	1	2	2	0	0	Ativo(>=300min/sem)	0	Não	0.0699534	-0.322502	-0.449886	2	1	2
17335	301	101	229.914	409.836	300112	299666	1	2	1	1	1	984.251	4	1	2	3	1	Ativo(>=300min/sem)	0	Sim	-1.2331	1.03096	-0.983232	1	3	1
59213	401	22	79.1062	124.077	400215	80114	1	2	2	2	1	984.655	1	4	2	1	0	Insuf. ativo(<300min/sem)	1	Sim	2.39665	-0.439358	-0.692438	3	1	1
40405	406	149	67.5887	85.0107	443115	10036	1	2	1	2	1	984.826	1	4	2	0	1	Ativo(>=300min/sem)	0	Não	0.75588	-1.39801	0.137967	3	1	2
21926	305	197	248.619	212.351	333113	43689	1	2	1	1	2	984.916	3	4	2	0	1	Ativo(>=300min/sem)	0	Não	-0.269691	-0.793506	-0.289879	2	1	2
10060	401	5	126.932	195.992	400213	80885	1	2	2	1	1	985.492	3	4	2	0	0	Ativo(>=300min/sem)	0	Não	-0.45166	-0.0572871	-0.703729	2	1	2
56958	402	74	37.9638	47.1593	441213	14482	1	2	2	1	1	985.503	4	4	2	0	1	Ativo(>=300min/sem)	0	Não	-0.784242	-0.498662	-0.511786	2	1	2
37848	503	87	13.9772	16.0576	551113	4090	2	2	1	1	2	985.625	4	4	2	0	1	Insuf. ativo(<300min/sem)	0	Sim	-0.640473	-0.763908	-1.30675	2	1	1
61595	205	138	43.5246	51.6598	223116	21062	1	2	1	2	2	987.04	1	4	2	6	0	Inativo(0min/sem)	1	Sim	3.49572	0.812563	-1.58668	3	3	1
47040	205	167	80.8214	94.0433	223215	20848	1	3	2	2	2	987.55	4	1	2	0	0	Ativo(>=300min/sem)	0	Não	-1.4737	0.562031	-1.11561	1	3	1
23363	406	144	58.2528	68.0714	443113	10420	1	2	1	1	2	987.86	2	1	2	0	0	Inativo(0min/sem)	0	Não	-1.18616	0.0315396	-2.70554	2	1	1
52300	201	65	44.6916	93.0962	200117	70466	1	2	1	2	1	987.934	4	1	2	3	0	Inativo(0min/sem)	0	Não	-0.10196	0.63218	-2.55917	1	3	1
19149	301	66	71.3151	93.3934	300116	273011	1	2	1	2	1	987.976	4	1	2	1	1	Inativo(0min/sem)	0	Sim	-0.813132	-0.401246	-2.31154	1	2	1
60467	306	230	95.9316	107.057	335115	83272	1	2	1	2	1	988.166	3	2	2	0	0	Insuf. ativo(<300min/sem)	1	Não				2	2	1
16481	306	289	62.1479	69.3555	335115	83272	1	2	1	2	2	988.765	4	1	2	5	1	Inativo(0min/sem)	0	Sim	-0.0524215	0.797672	-2.40693	2	3	1
16000	106	120	18.4853	24.3426	113112	19348	1	2	1	1	2	989.25	2	1	2	0	1	Ativo(>=300min/sem)	0	Não	-1.29173	-0.174188	-0.701758	2	2	1
51595	302	127	52.9126	59.6861	331112	16885	1	2	1	1	2	989.356	2	3	2	0	0	Insuf. ativo(<300min/sem)	0	Não	0.20666	-0.617378	-1.27679	3	1	1
60731	402	76	15.3076	18.7505	441115	13442	1	2	1	2	2	989.42	2	4	2	1	1	Inativo(0min/sem)	1	Não	1.69329	-0.851133	-1.51737	3	1	1
8096	402	68	29.1145	36.1666	441213	14482	1	4	2	1	1	989.853	4	1	2	0	0	Ativo(>=300min/sem)	0	Não	-1.4737	0.562031	-1.11561	1	3	1
45629	401	2	325.055	509.844	400215	80114	1	2	2	2	1	990.035	2	2	2	3	1	Ativo(>=300min/sem)	0	Não	1.33259	-0.472895	0.0943679	3	3	2
14712	210	296	32.8391	41.42	227117	6244	1	4	1	2	2	990.927	2	1	2	0	1	Inativo(0min/sem)	0	Sim	-0.493172	-1.01434	-2.08575	2	1	1
176	101	34	20.8661	45.5196	100112	26542	1	3	1	1	2	990.949	2	4	2	0	1	Inativo(0min/sem)	0	Sim	1.04342	-1.9285	-1.45196	3	1	1
2252	305	207	77.0266	106.809	333117	37773	1	2	1	2	2	991.193	3	2	2	0	0	Inativo(0min/sem)	0	Não	-0.16059	-0.572964	-2.27769	2	1	1
37287	306	263	167.433	179.074	335214	87252	1	3	2	1	1	991.717	2	3	2	0	1	Inativo(0min/sem)	0	Não	1.04695	-1.91369	-1.43599	3	1	1
60657	401	63	300.457	581.58	400117	57045	1	2	1	2	2	991.816	1	4	2	1	1	Inativo(0min/sem)	1	Não	1.1858	-0.526659	-1.70734	3	1	1
23640	301	52	48.3341	72.8002	300215	300152	2	2	2	2	1	992.16	4	3	2	0	0	Ativo(>=300min/sem)	0	Não	0.0628911	-0.352132	-0.481822	2	2	1
6518	206	183	15.626	22.7347	224113	6918	2	3	1	1	1	992.613	1	4	2	0	0	Insuf. ativo(<300min/sem)	0	Sim	1.23576	-1.20707	-0.832972	3	1	2
65944	406	141	27.1654	25.9572	443114	9867	1	2	1	1		993.229	1	4	2	1	0	Inativo(0min/sem)	1	Sim	2.0294	-0.394944	-1.69334	3	1	1
61448	305	197	248.619	212.351	333113	43689	1	2	1	1	2	993.332	2	1	2	6	0	Ativo(>=300min/sem)	1	Sim	1.16058	2.56688	-0.836478	3	3	1
23950	102	39	13.7227	15.6401	100116	23315	2	2	1	2	1	994.225	1	2	2	0	1	Inativo(0min/sem)	0	Não	0.535929	-1.60403	-1.64193	3	1	1
2621	212	377	47.5468	57.8563	229113	21027	2	3	1	1	1	994.704	3	3	2	0	1	Inativo(0min/sem)	0	Não				2	1	1
8910	204	126	74.4928	77.6817	222113	6989	1	2	1	1	2	995.179	3	2	2	0	0	Insuf. ativo(<300min/sem)	0	Não	0.71768	-0.927037	-1.07085	2	1	1
13006	209	243	35.5371	37.4838	226115	11509	2	2	1	2	3	995.759	2	2	2	0	0	Insuf. ativo(<300min/sem)	0	Não	1.74678	-1.51673	-0.627033	2	1	1
56330	402	96	57.1002	72.7366	441214	14149	1	4	2	1	2	996.255	4	4	2	1	0	Insuf. ativo(<300min/sem)	0	Sim	-0.113299	-0.004285	-1.50258	2	1	1
53438	401	10	31.2668	48.2779	400213	80885	2	3	2	1	1	996.607	1	1	2	0	1	Ativo(>=300min/sem)	0	Não	0.759411	-1.38319	0.153935	2	1	2
54281	303	159	9.05108	11.4792	332117	2567	2	2	1	2	1	997.343	4	1	2	1	0	Insuf. ativo(<300min/sem)	0	Não	-1.13887	0.600219	-1.93043	1	2	1
260	402	68	29.1145	35.6629	441115	13442	1	2	1	2	1	997.682	4	3	2	1	0	Inativo(0min/sem)	0	Sim	-0.484081	0.0253136	-2.51945	2	1	1
59145	401	43	102.132	112.055	400115	77546	1	2	1	2	1	997.816	2	2	2	1	1	Inativo(0min/sem)	1	Não	-0.35432	0.372689	-2.35709	3	2	1
45874	306	237	41.7946	60.1903	335116	77628	1	2	1	2	1	997.949	2	2	2	0	0	Inativo(0min/sem)	0	Sim	0.86498	-1.17747	-1.84984	2	1	1
49371	210	289	21.3618	23.6583	227113	8646	1	2	1	1	3	998.015	4	1	2	0	1	Insuf. ativo(<300min/sem)	0	Sim	-1.66251	-0.144589	-1.71863	1	2	1
66190	401	29	306.972	594.191	400117	57045	1	3	1	2	2	998.135	4	3	2	3	0	Insuf. ativo(<300min/sem)	1	Sim	0.727633	1.37652	-1.58784	3	3	1
1923	210	283	35.5409	39.3618	227113	8646	2	2	1	1	1	998.188	3	1	2	0	1	Ativo(>=300min/sem)	0	Não	-1.80628	0.120657	-0.923665	1	2	1
49400	501	8	6.98717	14.5991	500112	22523	1	3	1	1		998.201	3	3	2	0	0	Insuf. ativo(<300min/sem)	0	Sim	-0.81891	-0.0128738	-1.70463	2	1	1
20944	301	95	349.72	434.082	300115	296351	1	2	1	2	2	998.73	3	4	2	2	0	Inativo(0min/sem)	0	Sim	1.24357	-0.585416	-1.90552	3	1	1
37467	406	160	73.6038	86.0098	443113	10420	1	3	1	1	2	998.952	4	1	2	0	0	Ativo(>=300min/sem)	0	Sim	-0.444597	-0.0276576	-0.671794	1	3	1
45675	406	136	13.054	16.7585	443215	10150	1	2	2	2	1	999.146	1	3	2	0	1	Insuf. ativo(<300min/sem)	0	Não	-0.118859	-1.02912	-1.05291	3	1	1
3705	401	3	494.527	542.578	400115	77546	1	4	1	2	2	999.19	1	4	2	1	0	Ativo(>=300min/sem)	0	Sim	1.28305	-0.638387	-0.0578635	3	1	2
53289	402	80	56.4014	55.0689	441113	12546	1	2	1	1	1	999.446	2	4	2	0	1	Inativo(0min/sem)	0	Não	0.0213786	-1.30918	-1.86384	3	1	1
24526	501	11	4.59918	11.0308	500117	16327	1	2	1	2	2	1000.13	2	4	2	0	0	Inativo(0min/sem)	0	Sim				3	1	1
27648	402	97	54.625	70.7317	441116	12533	2	2	1	2	1	1000.37	2	1	2	3	0	Inativo(0min/sem)	0	Sim	0.927141	0.0424911	-2.11535	2	2	1
66563	209	270	60.9832	63.6511	226116	11618	1	2	1	2	2	1000.97	4	1	2	1	1	Insuf. ativo(<300min/sem)	1	Sim	-1.01264	0.932779	-1.78404	1	3	1
57797	503	93	21.9632	23.1811	551116	4325	1	4	1	2	2	1001.39	4	1	2	1	0	Insuf. ativo(<300min/sem)	0	Sim	-1.13887	0.600219	-1.93043	1	2	1
62381	401	38	103.762	113.844	400115	77546	1	4	1	2	1	1001.66	3	4	2	4	1	Inativo(0min/sem)	1	Não	1.75192	0.354011	-1.79884	3	3	1
68487	505	131	48.5414	97.103	552212	10821	2	3	2	1	1	1002.26	2	4	2	0	0	Insuf. ativo(<300min/sem)	3	Não	1.58309	1.70443	-1.41344	3	3	1
63465	506	159	102.043	132.491	553114	22666	1	4	1	1	2	1003.4	1	3	2	0	0	Insuf. ativo(<300min/sem)	1	Sim				3	1	1
39520	303	159	13.815	15.7742	332116	2279	2	2	1	2	2	1004.05	2	1	2	1	0	Ativo(>=300min/sem)	0	Não	0.257483	-0.0338836	-0.48571	2	2	1
46522	205	165	68.8756	83.6468	223115	22251	1	2	1	2	2	1004.31	1	4	2	0	0	Inativo(0min/sem)	0	Sim	1.89055	-1.78197	-1.422	3	1	1
37689	401	2	325.055	409.604	400113	79532	1	2	1	1	1	1004.33	4	3	2	0	1	Inativo(0min/sem)	0	Sim	1.55797	-2.22335	-1.23005	2	1	1
14631	201	41	339.985	368.011	200113	88979	1	2	1	1	2	1004.98	3	1	2	0	1	Inativo(0min/sem)	0	Não	-1.51874	-0.409835	-2.51359	1	1	1
12567	303	159	9.05108	11.4792	332117	2567	2	2	1	2	1	1006.18	4	3	2	4	0	Inativo(0min/sem)	0	Não	0.0891002	0.935613	-2.57902	3	3	1
18998	301	12	325.024	403.429	300115	296351	1	2	1	2	2	1006.25	4	1	2	3	0	Insuf. ativo(<300min/sem)	0	Sim	0.268821	0.602582	-1.54229	1	3	1
65535	406	145	52.3083	65.7916	443115	10036	1	3	1	2	2	1006.92	2	3	2	2	0	Insuf. ativo(<300min/sem)	1	Não	2.07669	0.173735	-0.918234	3	2	1
16031	305	172	89.0545	91.9354	333114	44014	1	2	1	1	2	1008.03	1	2	2	5	0	Insuf. ativo(<300min/sem)	0	Sim	2.19106	0.3101	-0.932251	3	3	1
51592	401	37	65.7867	78.6684	400114	77382	1	2	1	1	1	1008.05	4	1	2	0	1	Insuf. ativo(<300min/sem)	0	Não	-0.636941	-0.749093	-1.29078	1	2	1
36763	401	22	45.1662	69.7396	400213	80885	1	2	2	1	1	1008.1	2	4	2	0	1	Ativo(>=300min/sem)	0	Não				3	1	2
62194	301	42	300.6	428.226	300213	303026	2	2	2	1	1	1008.25	2	4	2	3	0	Ativo(>=300min/sem)	1	Não	2.12398	0.742414	-0.143125	3	3	2
8220	101	43	89.141	110.162	100114	25038	1	3	1	1	1	1008.72	4	1	2	1	1	Inativo(0min/sem)	0	Não	-0.816663	-0.416061	-2.32751	1	2	1
25876	301	89	260.13	297.617	300113	298746	1	2	1	1	2	1008.84	1	2	2	0	1	Inativo(0min/sem)	0	Não				3	1	1
57024	202	78	84.4663	71.0069	221113	9032	1	2	1	1	1	1009.63	2	1	2	7	0	Ativo(>=300min/sem)	0	Não	0.378274	2.39122	-1.03269	3	3	1
62372	406	147	36.9228	41.8573	443116	9069	1	4	1	2	2	1010.35	3	4	2	2	0	Insuf. ativo(<300min/sem)	1	Sim	1.55861	0.453765	-1.15611	3	2	1
68275	506	165	57.3762	74.4967	553114	22666	2	2	1	1	1	1011.57	4	1	2	6	0	Ativo(>=300min/sem)	2	Não	2.64496	2.73631	-0.454181	3	3	1
1432	301	34	589.099	1106.83	300117	235544	1	2	1	2	2	1012.09	2	4	2	1	0	Insuf. ativo(<300min/sem)	0	Não	0.90874	-0.623604	-1.0907	3	1	1
38516	113	239	3.03094	5.07348	117117	2093	2	2	1	2	1	1013.75	2	4	2	3	0	Inativo(0min/sem)	0	Não	1.43463	-0.281983	-1.92538	3	1	1
40808	502	61	124.388	107.422	550114	7016	1	2	1	1	1	1014.05	1	3	2	0	1	Insuf. ativo(<300min/sem)	0	Não	0.39216	-1.33878	-0.846969	3	1	1
19125	503	94	31.1083	34.1212	551114	4495	1	2	1	1	3	1014.85	4	1	2	0	0	Ativo(>=300min/sem)	0	Não	-1.4737	0.562031	-1.11561	1	3	1
20403	210	307	19.807	25.105	227116	8166	2	3	1	2	1	1015.04	4	2	2	1	0	Ativo(>=300min/sem)	0	Sim	0.253951	-0.0486984	-0.501678	1	3	1
31065	111	202	13.8847	25.3418	116116	4617	1	2	1	2	2	1015.62	1	1	2	0	0	Inativo(0min/sem)	0	Sim	0.357492	-0.852994	-2.03981	2	1	1
34807	505	129	45.4768	36.2817	552114	11340	1	2	1	1	2	1016.19	4	1	2	1	0	Ativo(>=300min/sem)	0	Não	-0.768088	0.57062	-0.913556	1	3	1
60629	506	139	58.7001	94.1769	553112	23802	2	3	1	1	2	1016.33	1	4	2	1	1	Insuf. ativo(<300min/sem)	1	Sim	2.06407	-0.880732	-0.500495	3	1	1
41786	306	289	164.318	164.358	335114	86512	1	2	1	1	1	1016.36	3	4	2	3	0	Insuf. ativo(<300min/sem)	0	Não	0.779841	0.292922	-1.33635	3	2	1
22862	402	93	59.4789	113.847	441117	10441	1	2	1	2	1	1016.4	1	4	2	1	0	Inativo(0min/sem)	0	Sim	1.57059	-1.16888	-1.64779	3	1	1
6325	204	118	38.9187	35.5201	222114	7569	1	2	1	1	2	1016.41	4	1	2	0	0	Ativo(>=300min/sem)	0	Sim	-1.4737	0.562031	-1.11561	1	3	1
18642	105	75	23.5426	22.2829	112113	3445	1	2	1	1	1	1016.42	4	3	2	0	0	Ativo(>=300min/sem)	0	Não	-0.448129	-0.0424724	-0.687761	2	2	1
40895	301	27	388.198	1012.59	300217	233785	1	4	2	2		1016.42	4	1	2	3	1	Inativo(0min/sem)	0	Não	0.0764776	-0.118854	-2.16128	1	3	1
52528	201	44	16.419	19.2976	200115	89938	1	2	1	2	2	1017.95	4	3	2	0	1	Inativo(0min/sem)	0	Não	-0.496703	-1.02915	-2.10171	2	1	1
15315	501	31	40.845	50.6511	500115	22710	1	2	1	2	2	1018.07	4	1	2	0	1	Inativo(0min/sem)	0	Sim	-1.00772	-0.719494	-2.30766	1	2	1
21634	209	252	71.9147	153.694	226212	11979	1	2	2	1	2	1018.19	1	4	2	0	0	Ativo(>=300min/sem)	0	Não	1.60301	-1.25148	0.167932	3	1	2
46229	202	72	35.921	59.2402	221212	8979	2	3	2	1	1	1018.79	4	1	2	0	1	Ativo(>=300min/sem)	0	Não	-1.80628	0.120657	-0.923665	1	3	1
32027	306	240	188.007	209.811	335115	83272	1	4	1	2	2	1019.26	1	4	2	3	0	Inativo(0min/sem)	0	Sim	2.46373	-0.871672	-1.48157	3	1	1
43085	402	91	30.7231	39.1364	441214	14149	1	2	2	1	1	1019.56	3	1	2	0	1	Ativo(>=300min/sem)	0	Não	-0.262629	-0.763877	-0.257943	1	2	1
34026	306	270	242.71	245.54	335113	84999	2	3	1	1	1	1019.68	1	4	2	0	0	Insuf. ativo(<300min/sem)	0	Não	1.74678	-1.51673	-0.627033	3	1	2
32686	305	223	36.1765	37.3468	333114	44014	2	2	1	1	1	1019.85	1	4	2	3	0	Insuf. ativo(<300min/sem)	0	Sim	2.31996	-0.606426	-0.6866	3	1	2
56479	402	95	71.7048	87.8557	441114	14545	1	2	1	1	1	1020.23	2	4	2	2	1	Inativo(0min/sem)	0	Não	1.94009	-1.61648	-1.26977	3	1	1
23958	101	36	35.7585	50.6985	100214	26004	1	2	2	1	2	1020.27	4	1	2	0	0	Insuf. ativo(<300min/sem)	0	Sim	-1.32993	0.296785	-1.91057	1	2	1
42541	301	68	825.284	1550.59	300117	235544	1	2	1	2	1	1020.54	1	4	2	0	1	Insuf. ativo(<300min/sem)	0	Não	0.39216	-1.33878	-0.846969	3	1	2
19243	210	296	27.5662	58.6059	227216	7986	1	2	2	2	2	1020.63	1	3	2	1	0	Inativo(0min/sem)	0	Sim	2.08161	-1.47854	-1.44185	3	1	1
29805	406	139	34.5452	40.3678	443113	10420	1	4	1	1	2	1020.97	2	4	2	0	0	Insuf. ativo(<300min/sem)	0	Não	1.74678	-1.51673	-0.627033	3	1	1
6962	301	94	173.109	330.049	300216	274807	1	2	2	2	1	1021.1	4	1	2	0	0	Inativo(0min/sem)	0	Não	-0.164122	-0.587779	-2.29366	1	2	1
68976	303	157	15.0468	19.0834	332117	2567	1	3	1	2	1	1021.44	1	4	2	3	0	Insuf. ativo(<300min/sem)	3	Sim	3.6964	1.71538	-0.823249	3	3	1
42483	306	241	187.691	187.736	335114	86512	1	2	1	1	1	1021.63	2	4	2	4	1	Inativo(0min/sem)	0	Não	0.78562	-0.0954502	-1.94326	3	1	1
18395	205	150	27.3039	33.1595	223115	22251	2	2	1	2	1	1021.77	4	1	2	1	0	Insuf. ativo(<300min/sem)	0	Não	-1.13887	0.600219	-1.93043	1	2	1
26603	210	296	27.5662	38.5654	227115	8623	1	2	1	2	2	1022.04	1	1	2	0	1	Insuf. ativo(<300min/sem)	0	Sim	-0.118859	-1.02912	-1.05291	2	1	1
67804	306	242	104.72	292.234	335117	70353	1	2	1	2	1	1022.51	3	3	2	1	0	Inativo(0min/sem)	2	Sim	1.97013	0.659021	-1.97677	3	3	1
10422	111	226	45.1905	65.3245	116115	4217	1	2	1	2	2	1022.59	1	3	2	0	0	Ativo(>=300min/sem)	0	Não	1.60301	-1.25148	0.167932	3	1	2
18779	506	164	40.0576	48.7704	553117	18821	1	2	1	2	2	1022.79	3	1	2	1	1	Inativo(0min/sem)	0	Sim	0.212439	-1.00575	-1.8837	2	2	1
21493	402	103	20.8467	25.5355	441115	13442	2	2	1	2	1	1022.8	4	1	2	1	1	Inativo(0min/sem)	0	Não	-1.32768	-0.106402	-2.53345	1	2	1
49064	202	91	37.1678	31.2452	221113	9032	1	3	1	1	3	1022.87	1	1	2	2	0	Ativo(>=300min/sem)	0	Não	0.452074	0.284364	-0.489598	2	2	2
20065	201	19	38.6338	41.8185	200113	88979	1	2	1	1	2	1023.47	4	1	2	0	0	Ativo(>=300min/sem)	0	Não	-0.959148	0.267187	-0.893701	1	3	1
49712	401	7	69.3322	87.3661	400113	79532	1	2	1	1	2	1023.6	3	3	2	0	1	Insuf. ativo(<300min/sem)	0	Não	-0.122391	-1.04394	-1.06888	2	1	1
39819	110	176	52.2771	98.191	115213	10758	1	2	2	1	1	1023.85	2	4	2	0	0	Inativo(0min/sem)	0	Não	1.376	-1.48713	-1.6439	3	1	1
43152	110	197	11.2082	13.7881	115115	12414	2	2	1	2	1	1023.89	1	4	2	1	1	Inativo(0min/sem)	0	Não	1.23448	-1.62507	-1.47182	3	1	1
13897	306	266	633.865	622.544	335213	87721	1	2	2	1	1	1025.02	4	4	2	0	1	Insuf. ativo(<300min/sem)	0	Não	-1.66251	-0.144589	-1.71863	2	1	1
10367	302	113	47.827	42.3434	331114	17589	1	2	1	1	1	1025.1	3	4	2	0	0	Insuf. ativo(<300min/sem)	0	Sim	0.71768	-0.927037	-1.07085	3	1	1
32001	402	103	20.8467	26.9935	441116	12533	2	2	1	2	2	1025.28	3	4	2	6	1	Insuf. ativo(<300min/sem)	0	Não	1.02044	0.761848	-1.20398	3	3	1
36786	106	120	138.776	182.749	113112	19348	1	2	1	1	2	1025.4	4	1	2	0	0	Ativo(>=300min/sem)	0	Não	-1.4737	0.562031	-1.11561	1	3	1
21224	301	5	189.941	356.87	300117	235544	1	2	1	2	2	1025.51	3	1	2	1	0	Inativo(0min/sem)	0	Sim	0.0340011	-0.254716	-2.28158	2	2	1
24937	306	262	189.186	189.232	335114	86512	1	2	1	1	1	1026.32	3	3	2	0	1	Ativo(>=300min/sem)	0	Não	-0.784242	-0.498662	-0.511786	2	1	2
65399	402	71	65.7478	80.5569	441114	14545	1	2	1	1		1026.36	4	1	2	1	0	Inativo(0min/sem)	1	Sim	-0.0252694	0.799249	-2.565	2	3	1
5993	301	19	32.7857	40.6945	300115	296351	1	2	1	2	2	1026.97	2	3	2	2	1	Insuf. ativo(<300min/sem)	0	Não	-0.258352	-0.157041	-1.34646	3	1	1
32665	401	58	193.927	285.997	400216	68184	1	2	2	2	1	1027.55	1	4	2	0	1	Ativo(>=300min/sem)	0	Não	0.75588	-1.39801	0.137967	3	1	2
47103	506	172	28.6927	32.9536	553116	21789	1	2	1	2	2	1028.1	3	4	2	0	1	Ativo(>=300min/sem)	0	Não	-0.269691	-0.793506	-0.289879	2	1	2
12986	106	112	42.893	50.2409	113114	18958	1	2	1	1	2	1028.26	2	3	2	0	0	Insuf. ativo(<300min/sem)	0	Não	-0.30436	-0.307718	-1.48273	3	1	1
11540	401	65	122.865	181.197	400216	68184	1	2	2	2	1	1028.62	4	1	2	0	1	Ativo(>=300min/sem)	0	Sim	-1.80628	0.120657	-0.923665	1	3	1
44552	110	195	50.6326	149.385	115112	11961	1	3	1	1	3	1028.76	1	2	2	1	0	Ativo(>=300min/sem)	0	Sim	1.79407	-0.948047	0.148076	3	1	2
29957	506	152	103.238	131.541	553115	24507	1	2	1	2	2	1028.96	2	4	2	1	0	Inativo(0min/sem)	0	Não	2.08161	-1.47854	-1.44185	3	1	1
26205	301	83	585.273	726.458	300115	296351	2	2	1	2	1	1029.02	4	2	2	0	0	Inativo(0min/sem)	0	Não	0.350429	-0.882624	-2.07175	1	1	1
8083	301	89	260.13	370.573	300213	303026	1	2	2	1	2	1029.34	3	1	2	0	0	Inativo(0min/sem)	0	Não				1	1	1
10615	301	20	74.3721	75.4443	300114	295477	1	2	1	1	2	1030.01	4	3	2	0	1	Ativo(>=300min/sem)	0	Não	-0.784242	-0.498662	-0.511786	2	2	1
9021	406	145	52.3083	65.7916	443115	10036	1	2	1	2	1	1030.66	2	4	2	0	0	Ativo(>=300min/sem)	0	Não	0.0628911	-0.352132	-0.481822	3	1	2
60085	301	69	675.328	685.065	300114	295477	1	2	1	1	1	1030.78	3	4	2	1	0	Inativo(0min/sem)	1	Sim	0.489281	0.504404	-2.3431	3	2	1
25274	403	117	42.9442	100.514	442112	3266	1	2	1	1	1	1030.99	3	3	2	1	1	Ativo(>=300min/sem)	0	Não	-0.0750994	-0.475258	-0.293767	2	2	2
178	209	261	20.7344	24.9972	226113	12397	1	3	1	1	2	1031.01	4	1	2	0	0	Insuf. ativo(<300min/sem)	0	Não	-0.307891	-0.322533	-1.49869	1	2	1
50347	301	18	422.977	637.083	300215	300152	2	2	2	2	1	1031.36	4	2	2	0	0	Ativo(>=300min/sem)	0	Não	-0.448129	-0.0424724	-0.687761	1	2	1
19675	106	122	44.1164	60.0235	113116	17654	1	2	1	2	2	1031.69	4	4	2	0	0	Inativo(0min/sem)	0	Não				2	1	1
64597	406	142	309.5	444.602	443216	9205	1	2	2	2	2	1032	1	3	2	3	0	Insuf. ativo(<300min/sem)	1	Não	1.75673	0.786828	-1.14403	3	2	1
6807	306	226	200.537	214.48	335214	87252	1	2	2	1	1	1032.68	1	4	2	0	1	Insuf. ativo(<300min/sem)	0	Não	0.90318	-1.64844	-0.641029	3	1	2
25012	104	69	19.3723	28.3572	111114	5080	1	3	1	1	2	1032.82	3	4	2	0	0	Ativo(>=300min/sem)	0	Não	0.573911	-0.661791	-0.275883	2	1	2
59998	103	73	10.2785	14.5244	111115	4523	1	2	1	2	2	1033.33	2	2	2	0	1	Ativo(>=300min/sem)	1	Não	-0.321899	0.290088	-0.541368	2	2	2
27775	303	153	17.3938	16.2948	332113	2244	1	3	1	1	2	1033.67	2	4	2	0	1	Inativo(0min/sem)	0	Sim	0.0178474	-1.324	-1.87981	3	1	1
43681	106	124	53.1215	58.4456	113113	18114	1	2	1	1	2	1033.75	2	1	2	0	1	Ativo(>=300min/sem)	0	Não	-1.29173	-0.174188	-0.701758	2	2	1
57501	103	59	17.5036	20.229	111113	4403	1	3	1	1	3	1034.05	2	4	2	0	0	Ativo(>=300min/sem)	0	Não				3	1	2
52176	403	126	80.8182	166.044	442217	3026	1	3	2	2	1	1034.12	3	2	2	0	1	Insuf. ativo(<300min/sem)	0	Não	-0.125922	-1.05875	-1.08484	2	1	1
15530	302	129	41.5283	64.8333	331212	17784	1	2	2	1	2	1034.16	4	1	2	0	0	Ativo(>=300min/sem)	0	Não	-0.959148	0.267187	-0.893701	1	3	1
62683	103	62	5.99392	16.0124	111216	4367	1	2	2	2	2	1034.71	1	3	2	1	1	Ativo(>=300min/sem)	1	Sim	-0.127308	0.608336	-0.545256	3	2	2
35679	401	29	373.421	409.705	400115	77546	1	3	1	2	1	1034.81	1	2	2	1	0	Inativo(0min/sem)	0	Não	2.08161	-1.47854	-1.44185	3	1	1
22398	401	56	95.914	105.234	400115	77546	1	2	1	2	1	1035.42	4	1	2	0	1	Inativo(0min/sem)	0	Não	-1.00772	-0.719494	-2.30766	1	2	1
560	401	20	143.136	285.202	400112	77974	1	2	1	1	1	1035.5	1	4	2	0	1	Ativo(>=300min/sem)	0	Não				3	1	2
52883	401	49	96.1201	114.941	400114	77382	1	4	1	1	1	1035.62	4	4	2	0	1	Ativo(>=300min/sem)	0	Não	-1.29526	-0.189002	-0.717726	2	1	2
13902	106	102	67.109	78.6055	113114	18958	1	2	1	1	2	1036.05	1	4	2	0	1	Insuf. ativo(<300min/sem)	0	Sim	1.4142	-1.9581	-0.43509	3	1	2
29534	301	29	36.4699	36.9957	300114	295477	2	2	1	1	1	1036.39	4	3	2	0	1	Insuf. ativo(<300min/sem)	0	Não	-0.125922	-1.05875	-1.08484	2	1	1
62000	305	218	38.2971	47.0625	333116	40485	1	2	1	2	2	1036.73	2	4	2	0	0	Inativo(0min/sem)	1	Sim				3	1	1
48616	301	43	469.831	615.285	300116	273011	1	2	1	2	2	1037.13	2	4	2	0	1	Inativo(0min/sem)	0	Sim	1.55797	-2.22335	-1.23005	3	1	1
17566	209	243	81.273	84.8284	226116	11618	2	2	1	2	1	1037.55	3	4	2	3	0	Insuf. ativo(<300min/sem)	0	Não	-0.245729	0.897426	-1.7642	3	2	1
11960	106	139	37.2209	43.8079	113115	18470	1	2	1	2	2	1037.9	1	4	2	0	1	Ativo(>=300min/sem)	0	Sim	0.75588	-1.39801	0.137967	3	1	2
8165	306	289	62.1479	116.019	335216	79775	1	2	2	2	1	1038	3	3	2	0	0	Inativo(0min/sem)	0	Sim	-0.164122	-0.587779	-2.29366	2	1	1
14296	306	260	382.919	445.779	335212	85898	1	2	2	1	1	1038.99	4	1	2	0	0	Inativo(0min/sem)	0	Não	-1.18616	0.0315396	-2.70554	1	2	1
14622	206	195	16.5642	22.3277	224114	7374	1	4	1	1		1039.39	2	2	2	1	0	Inativo(0min/sem)	0	Sim	0.03047	-0.269531	-2.29755	2	1	1
22376	305	204	59.7785	61.7123	333114	44014	1	2	1	1	1	1039.78	4	1	2	0	0	Insuf. ativo(<300min/sem)	0	Não	-1.32993	0.296785	-1.91057	1	2	1
36746	212	378	30.5778	44.4877	229117	18917	1	2	1	2	1	1039.86	4	4	2	4	0	Inativo(0min/sem)	0	Não	0.0926313	0.950428	-2.56305	3	2	1
29563	302	104	79.8387	92.4332	331117	14964	1	4	1	2	2	1039.92	1	3	2	0	0	Insuf. ativo(<300min/sem)	0	Não	0.724742	-0.897407	-1.03891	3	1	1
37967	406	148	47.6388	55.6684	443113	10420	1	3	1	1	1	1039.92	4	1	2	0	1	Inativo(0min/sem)	0	Não	-1.51874	-0.409835	-2.51359	1	2	1
64678	301	24	47.7304	62.5072	300116	273011	1	2	1	2	1	1040.36	4	1	2	1	1	Inativo(0min/sem)	1	Não	-0.868871	0.667534	-2.579	2	3	1
7351	206	193	38.3061	57.1764	224117	5858	1	2	1	2	1	1040.9	4	1	2	0	0	Inativo(0min/sem)	0	Sim	-1.18616	0.0315396	-2.70554	1	2	1
38195	401	58	79.4667	128.959	400116	72455	1	2	1	2	1	1041.03	1	4	2	1	0	Insuf. ativo(<300min/sem)	0	Não	1.42682	-0.903633	-0.852828	3	1	2
64719	402	83	52.6685	64.5316	441114	14545	1	2	1	1	2	1041.76	3	1	2	7	0	Ativo(>=300min/sem)	1	Sim	1.35164	2.87031	-0.856334	3	3	1
62150	402	89	50.7366	62.1482	441115	13442	2	3	1	2	2	1041.91	1	1	2	1	1	Inativo(0min/sem)	1	Não	0.674782	-0.217	-1.91328	3	2	1
2212	401	54	331.283	511.522	400213	80885	2	2	2	1	1	1042.6	4	3	2	0	1	Insuf. ativo(<300min/sem)	0	Não	-1.14796	-0.439434	-1.49672	2	1	1
33151	402	97	38.1437	54.7124	441216	12539	2	2	2	2	1	1042.97	4	1	2	0	1	Inativo(0min/sem)	0	Sim	-1.51874	-0.409835	-2.51359	1	2	1
50192	209	281	67.9583	102.786	226112	11794	2	3	1	1	2	1042.98	2	4	2	0	0	Inativo(0min/sem)	0	Não				3	1	1
31485	210	310	55.5466	84.4475	227214	9087	1	2	2	1	2	1043	3	1	2	0	1	Ativo(>=300min/sem)	0	Não	-1.29173	-0.174188	-0.701758	1	2	1
56855	106	110	86.6617	114.122	113112	19348	1	2	1	1	2	1043.14	4	1	2	0	0	Inativo(0min/sem)	0	Não	-1.18616	0.0315396	-2.70554	1	2	1
20235	502	64	26.0743	22.2135	550113	7105	1	2	1	1	1	1043.16	2	1	2	0	1	Ativo(>=300min/sem)	0	Não	-0.262629	-0.763877	-0.257943	2	2	1
5637	210	294	41.8058	46.3002	227113	8646	1	2	1	1	2	1043.22	3	2	2	0	1	Ativo(>=300min/sem)	0	Não	-0.269691	-0.793506	-0.289879	2	2	1
49981	101	5	52.8813	73.9437	100117	19631	1	2	1	2	2	1043.58	3	2	2	0	0	Ativo(>=300min/sem)	0	Não	-0.96268	0.252372	-0.909669	2	2	1
30380	209	272	60.9502	130.261	226212	11979	1	2	2	1	2	1043.66	4	4	2	0	1	Insuf. ativo(<300min/sem)	0	Não	-0.640473	-0.763908	-1.30675	2	1	1
1489	301	46	130.035	170.293	300116	273011	1	3	1	2	2	1043.79	1	3	2	0	1	Inativo(0min/sem)	0	Sim	0.535929	-1.60403	-1.64193	3	1	1
37723	301	23	101.112	102.57	300114	295477	1	2	1	1	1	1044.42	4	1	2	0	1	Inativo(0min/sem)	0	Não	-1.51874	-0.409835	-2.51359	1	2	1
44574	211	335	12.6266	22.236	228112	5207	2	4	1	1	1	1044.67	1	3	2	0	1	Insuf. ativo(<300min/sem)	0	Sim	0.39216	-1.33878	-0.846969	3	1	1
9235	212	353	25.4325	29.8396	229115	21573	1	2	1	2	2	1045.14	2	2	2	0	0	Insuf. ativo(<300min/sem)	0	Sim	1.74678	-1.51673	-0.627033	2	1	1
788	205	152	81.0416	98.422	223115	22251	1	2	1	2	2	1045.19	2	4	2	0	0	Inativo(0min/sem)	0	Sim	0.86498	-1.17747	-1.84984	3	1	1
64264	302	114	56.8746	55.2939	331116	17012	1	2	1	2	2	1045.29	3	4	2	5	0	Ativo(>=300min/sem)	1	Não	1.477	1.93897	-0.626651	3	3	1
13472	204	105	55.415	134.088	222217	6328	1	4	2	2		1045.78	1	1	2	4	0	Insuf. ativo(<300min/sem)	0	Não	0.977964	0.625985	-1.32427	3	3	1
8523	303	149	16.3295	30.3912	332112	2847	1	2	1	1	1	1045.79	3	4	2	0	0	Insuf. ativo(<300min/sem)	0	Não	-0.30436	-0.307718	-1.48273	3	1	1
5061	401	5	126.932	195.992	400213	80885	1	3	2	1	1	1046.1	1	4	2	7	0	Insuf. ativo(<300min/sem)	0	Sim				3	3	1
7444	306	290	318.145	417.853	335215	83896	1	2	2	2	2	1046.84	1	4	2	0	0	Insuf. ativo(<300min/sem)	0	Não	1.23576	-1.20707	-0.832972	3	1	2
18627	406	145	74.3538	127.214	443112	10125	1	2	1	1	1	1046.99	4	3	2	0	1	Inativo(0min/sem)	0	Não	-1.00772	-0.719494	-2.30766	2	1	1
59177	105	83	6.27752	8.27104	112116	3146	1	3	1	2	2	1047.04	3	1	2	1	0	Inativo(0min/sem)	1	Não	1.0003	0.194745	-2.13716	2	3	1
56684	401	6	22.3124	36.2086	400116	72455	1	3	1	2	1	1047.4	3	1	2	0	0	Inativo(0min/sem)	0	Sim	-1.18616	0.0315396	-2.70554	1	1	1
40336	403	127	18.1397	42.4575	442112	3266	2	2	1	1		1047.5	1	3	2	0	1	Insuf. ativo(<300min/sem)	0	Não	0.39216	-1.33878	-0.846969	3	1	1
9883	406	162	26.2388	31.5278	443214	10453	2	2	2	1	1	1048	1	3	2	1	1	Insuf. ativo(<300min/sem)	0	Não	0.0722009	-0.725689	-1.07276	3	1	1
41254	401	26	279.972	352.795	400113	79532	1	2	1	1	1	1048.46	1	2	2	0	1	Insuf. ativo(<300min/sem)	0	Sim	0.90318	-1.64844	-0.641029	3	1	1
50306	209	269	161.872	161.932	226114	12516	1	2	1	1	1	1049.31	3	1	2	1	1	Inativo(0min/sem)	0	Não	0.212439	-1.00575	-1.8837	2	2	1
37029	506	150	51.7421	73.0367	553113	22749	2	2	1	1	1	1049.57	2	4	2	2	1	Insuf. ativo(<300min/sem)	0	Não	0.77075	-0.74673	-0.902648	3	1	1
64280	302	127	56.0536	69.8185	331214	16766	1	3	2	1	2	1049.58	3	3	2	1	0	Inativo(0min/sem)	1	Sim	1.0003	0.194745	-2.13716	3	2	1
8499	212	341	78.2922	88.9773	229116	22531	1	2	1	2	2	1049.93	3	3	2	0	0	Inativo(0min/sem)	0	Não	0.86498	-1.17747	-1.84984	2	1	1
5763	201	61	161.032	213.407	200214	92406	1	2	2	1		1049.99	3	1	2	0	0	Insuf. ativo(<300min/sem)	0	Não	-0.815379	0.001941	-1.68867	1	2	1
20419	401	33	438.504	524.367	400114	77382	1	2	1	1	1	1050.7	4	1	2	0	1	Ativo(>=300min/sem)	0	Sim	-1.80628	0.120657	-0.923665	1	3	1
9515	206	205	32.4488	71.1188	224112	6172	1	2	1	1	2	1050.85	3	3	2	0	1	Inativo(0min/sem)	0	Sim	-1.51874	-0.409835	-2.51359	2	1	1
18069	211	315	28.0029	26.8746	228114	4330	2	2	1	1	2	1051.15	2	2	2	0	1	Inativo(0min/sem)	0	Não	0.0213786	-1.30918	-1.86384	2	1	1
8478	406	148	47.6388	45.52	443114	9867	1	3	1	1	2	1051.32	4	1	2	0	1	Insuf. ativo(<300min/sem)	0	Não	-1.15149	-0.454248	-1.51269	1	2	1
30130	111	221	72.7145	87.5956	116114	5112	1	2	1	1	2	1051.36	1	4	2	0	1	Inativo(0min/sem)	0	Não	1.55797	-2.22335	-1.23005	3	1	1
34447	210	298	11.1147	14.0877	227116	8166	1	2	1	2	2	1051.39	1	1	2	7	0	Inativo(0min/sem)	0	Sim	1.69491	1.27104	-2.17881	3	3	1
24994	111	202	19.2037	23.1338	116114	5112	1	2	1	1	2	1051.52	2	4	2	0	0	Inativo(0min/sem)	0	Sim	1.37953	-1.47231	-1.62794	3	1	1
21046	201	57	238.602	334.036	200116	80730	1	2	1	2	1	1051.85	1	2	2	0	0	Ativo(>=300min/sem)	0	Sim	1.60301	-1.25148	0.167932	2	1	2
45748	302	143	3.80466	4.40485	331117	14964	1	2	1	2	1	1051.9	3	2	2	0	0	Inativo(0min/sem)	0	Não	1.37953	-1.47231	-1.62794	2	1	1
13389	402	100	45.4049	64.7898	441112	13643	2	3	1	1	1	1052.13	2	3	2	0	1	Ativo(>=300min/sem)	0	Não	-0.269691	-0.793506	-0.289879	2	1	2
45011	210	284	9.0841	18.5649	227217	7071	1	2	2	2	1	1052.42	1	1	2	7	0	Inativo(0min/sem)	0	Sim	1.69491	1.27104	-2.17881	3	3	1
7066	305	223	33.4359	46.3642	333117	37773	2	2	1	2	2	1052.83	3	2	2	0	1	Ativo(>=300min/sem)	0	Sim	0.24486	-1.08835	-0.067972	2	2	1
23981	401	25	55.7142	90.4132	400116	72455	1	2	1	2	2	1053.78	4	1	2	3	0	Ativo(>=300min/sem)	0	Sim	-0.900518	1.47233	-1.17518	1	3	1
30611	406	156	45.0827	56.7035	443115	10036	2	2	1	2	1	1054.16	4	3	2	3	1	Inativo(0min/sem)	0	Sim	0.0800087	-0.104039	-2.14532	2	2	1
1787	402	91	113.651	110.966	441113	12546	1	4	1	1	1	1054.24	3	3	2	3	0	Inativo(0min/sem)	0	Não	0.412591	0.337336	-2.33726	3	2	1
12244	501	22	26.3686	32.6992	500115	22710	1	4	1	2	2	1054.61	2	4	2	0	0	Inativo(0min/sem)	0	Sim				3	1	1
62389	406	144	63.9151	61.0723	443114	9867	1	2	1	1	2	1054.99	4	3	2	0	1	Insuf. ativo(<300min/sem)	1	Não	-0.692681	0.319687	-1.55824	2	2	1
44822	503	93	21.9632	23.1811	551116	4325	1	2	1	2	2	1055.19	4	4	2	0	0	Inativo(0min/sem)	0	Sim	-1.18616	0.0315396	-2.70554	2	1	1
47784	301	60	192.12	366.297	300216	274807	1	2	2	2	1	1055.79	4	4	2	3	1	Ativo(>=300min/sem)	0	Não	-0.72208	0.721298	-0.777293	3	3	1
42562	110	199	37.1182	40.642	115116	11998	1	4	1	2	2	1056.41	4	1	2	0	0	Ativo(>=300min/sem)	0	Sim	-0.959148	0.267187	-0.893701	1	3	1
50630	503	101	16.8681	26.7508	551215	4667	2	2	2	2	2	1056.85	1	4	2	0	0	Inativo(0min/sem)	0	Não				3	1	1
4134	402	103	20.8467	25.5355	441115	13442	2	2	1	2	1	1057.79	4	1	2	1	1	Inativo(0min/sem)	0	Sim	-0.813132	-0.401246	-2.31154	1	2	1
12118	111	224	6.23118	7.5064	116114	5112	1	3	1	1	2	1058	3	3	2	0	0	Insuf. ativo(<300min/sem)	0	Sim	-0.81891	-0.0128738	-1.70463	2	1	1
44976	105	84	16.3017	18.4863	112115	3554	1	2	1	2	2	1058.22	1	2	2	3	1	Inativo(0min/sem)	0	Sim	1.6166	-1.0182	-1.51153	3	1	1
47556	406	162	26.2388	33.6848	443215	10150	2	3	2	2	1	1058.36	3	1	2	1	0	Ativo(>=300min/sem)	0	Não	-0.768088	0.57062	-0.913556	1	3	1
56514	212	353	49.7017	112.135	229112	22451	1	2	1	1	2	1059.36	2	1	2	0	1	Inativo(0min/sem)	0	Não	-1.00419	-0.70468	-2.29169	2	1	1
28884	501	26	174.146	226.697	500114	22431	1	2	1	1	1	1059.7	2	4	2	1	0	Inativo(0min/sem)	0	Não	1.05957	-0.85922	-1.85373	3	1	1
44868	402	87	36.6917	45.5791	441213	14482	1	2	2	1	1	1060.05	2	4	2	0	0	Ativo(>=300min/sem)	0	Não	0.0628911	-0.352132	-0.481822	3	1	2
25836	201	46	58.7197	95.121	200112	89941	1	2	1	1	1	1060.39	2	4	2	0	0	Inativo(0min/sem)	0	Não	1.89055	-1.78197	-1.422	3	1	1
57987	402	76	28.1965	36.5106	441116	12533	1	2	1	2	1	1060.5	2	4	2	1	1	Insuf. ativo(<300min/sem)	0	Não	1.09424	-1.34501	-0.660885	3	1	1
14762	406	148	47.6388	54.0055	443116	9069	1	2	1	2	1	1060.71	4	1	2	1	1	Inativo(0min/sem)	0	Sim	-1.32768	-0.106402	-2.53345	1	2	1
21763	301	27	388.198	481.843	300115	296351	1	2	1	2	2	1062.43	4	1	2	3	0	Insuf. ativo(<300min/sem)	0	Não	0.268821	0.602582	-1.54229	1	3	1
65504	302	139	30.3937	35.1884	331117	14964	2	2	1	2	2	1063.05	4	3	2	1	1	Ativo(>=300min/sem)	1	Não	0.383712	0.298677	-0.339317	2	3	1
69956	401	17	56.8222	83.7996	400216	68184	1	2	2	2	1	1064	3	4	2	1	1	Ativo(>=300min/sem)	4	Sim	1.2456	2.91533	-0.697873	3	3	1
9181	303	166	22.0619	26.3835	332114	2741	1	2	1	1	2	1064.64	4	3	2	0	0	Insuf. ativo(<300min/sem)	0	Sim	-1.32993	0.296785	-1.91057	2	1	1
12426	406	162	16.4348	35.6692	443117	7540	2	2	1	2	1	1065.17	4	1	2	1	0	Ativo(>=300min/sem)	0	Sim	-0.768088	0.57062	-0.913556	1	3	1
36783	201	5	17.6047	19.0559	200113	88979	2	2	1	1		1065.48	4	2	2	0	0	Inativo(0min/sem)	0	Não	0.861449	-1.19228	-1.86581	1	1	1
12746	402	101	38.7773	47.5115	441114	14545	1	2	1	1	2	1065.55	1	4	2	0	0	Insuf. ativo(<300min/sem)	0	Não	1.23576	-1.20707	-0.832972	3	1	2
63937	106	132	23.617	32.1326	113116	17654	1	2	1	2	2	1065.77	4	1	2	1	0	Inativo(0min/sem)	1	Sim	-0.536289	1.10891	-2.77094	2	3	1
50344	204	106	20.6871	18.8806	222114	7569	1	2	1	1	2	1066.31	2	3	2	0	1	Inativo(0min/sem)	0	Não	0.532398	-1.61884	-1.6579	3	1	1
38033	401	16	28.2609	31.0069	400115	77546	1	2	1	2	1	1066.5	3	1	2	3	1	Inativo(0min/sem)	0	Não	0.59456	-0.398884	-1.92341	2	2	1
54767	211	323	26.3883	25.3251	228114	4330	1	2	1	1	2	1066.59	1	4	2	1	0	Inativo(0min/sem)	0	Sim	1.05957	-0.85922	-1.85373	3	1	1
44595	205	179	172.147	190.102	223113	20739	1	2	1	1	2	1066.91	2	3	2	0	1	Insuf. ativo(<300min/sem)	0	Não	-0.63341	-0.734278	-1.27482	3	1	1
21012	401	13	68.4599	111.097	400116	72455	1	2	1	2	1	1066.95	3	2	2	1	1	Insuf. ativo(<300min/sem)	0	Não	0.579689	-1.05016	-0.882792	2	2	1
23014	211	322	31.1686	57.2267	228214	6031	1	2	2	1	2	1067.04	4	1	2	0	0	Insuf. ativo(<300min/sem)	0	Não	-1.32993	0.296785	-1.91057	1	2	1
21310	303	165	13.3685	16.9549	332117	2567	2	3	1	2	2	1068.9	4	1	2	1	0	Insuf. ativo(<300min/sem)	0	Não	-0.62785	0.29056	-1.72449	1	2	1
23183	305	203	113.217	118.821	333115	43247	1	3	1	2	2	1068.9	1	4	2	7	1	Inativo(0min/sem)	0	Sim	2.89539	-0.0993135	-1.36905	3	2	1
59493	302	108	65.0253	101.517	331212	17784	1	2	2	1	2	1069.1	3	4	2	1	1	Insuf. ativo(<300min/sem)	1	Não	1.54952	-0.585888	-0.722403	3	2	1
63032	402	93	59.4789	77.0168	441116	12533	1	2	1	2	2	1069.44	1	3	2	0	0	Inativo(0min/sem)	1	Sim				3	1	1
47783	301	89	454.841	810.781	300112	299666	1	2	1	1	2	1070.07	3	2	2	0	1	Insuf. ativo(<300min/sem)	0	Sim	-1.66251	-0.144589	-1.71863	2	1	1
60561	305	196	99.9822	85.3969	333113	43689	1	2	1	1	2	1070.14	4	3	2	1	0	Ativo(>=300min/sem)	1	Sim	-0.312808	1.32974	-0.975074	2	3	1
43092	205	181	60.5051	80.878	223216	20217	2	2	2	2	1	1070.47	2	4	2	2	1	Ativo(>=300min/sem)	0	Sim	0.62345	-0.496299	-0.123651	3	1	2
32388	110	199	37.1182	45.6621	115115	12414	1	2	1	2	1	1070.7	1	3	2	0	0	Insuf. ativo(<300min/sem)	0	Não	0.213723	-0.587748	-1.24485	3	1	1
19586	406	152	100.576	178.729	443212	10131	2	2	2	1	1	1071.45	2	3	2	1	0	Ativo(>=300min/sem)	0	Não	0.257483	-0.0338836	-0.48571	3	1	2
35067	106	110	71.8253	84.9609	113213	19035	1	4	2	1	2	1071.51	1	1	2	1	1	Ativo(>=300min/sem)	0	Não	-0.586119	-0.165599	-0.499706	2	2	2
42997	302	131	60.0494	84.5644	331213	17703	1	2	2	1	1	1071.65	2	4	2	2	0	Ativo(>=300min/sem)	0	Não	1.47058	-0.349769	-0.0936871	3	1	2
61182	506	180	133.256	153.045	553116	21789	1	2	1	2	2	1071.85	2	2	2	1	1	Ativo(>=300min/sem)	1	Não	0.37665	0.269047	-0.371252	3	3	1
20490	207	225	34.348	35.4828	225113	5588	1	2	1	1	2	1072.05	3	1	2	0	1	Inativo(0min/sem)	0	Não	-1.00419	-0.70468	-2.29169	1	1	1
59901	204	113	12.8447	26.2563	222117	6412	2	2	1	2	2	1072.1	3	3	2	1	0	Ativo(>=300min/sem)	1	Sim	0.712763	0.725237	-0.547227	3	3	1
57668	401	14	34.0416	37.3493	400115	77546	1	2	1	2	1	1072.31	2	4	2	1	0	Ativo(>=300min/sem)	0	Não	0.768502	-0.343543	-0.279771	3	1	2
62132	111	202	19.2037	27.7597	116115	4217	1	2	1	2	2	1072.32	2	4	2	1	0	Inativo(0min/sem)	1	Sim	2.02587	-0.409759	-1.70931	3	1	1
21704	401	40	67.3603	130.386	400117	57045	1	2	1	2	1	1072.43	1	4	2	0	1	Inativo(0min/sem)	0	Não	0.535929	-1.60403	-1.64193	3	1	1
27475	106	111	53.1903	62.9179	113213	19035	1	2	2	1	2	1072.74	3	3	2	1	1	Inativo(0min/sem)	0	Não	-0.816663	-0.416061	-2.32751	2	1	1
10905	501	14	6.80391	6.69855	500116	19789	1	2	1	2	2	1073.58	1	4	2	1	1	Insuf. ativo(<300min/sem)	0	Não	1.60526	-1.65467	-0.454946	3	1	2
20997	506	173	84.0172	96.4938	553116	21789	1	2	1	2	2	1073.77	2	3	2	0	0	Inativo(0min/sem)	0	Não	0.350429	-0.882624	-2.07175	3	1	1
31022	301	80	1446.87	2061.17	300213	303026	1	2	2	1	2	1074.38	3	1	2	0	0	Inativo(0min/sem)	0	Não				1	1	1
8044	305	172	115.877	98.9729	333113	43689	1	4	1	1	1	1074.87	4	3	2	0	0	Ativo(>=300min/sem)	0	Não	-0.45166	-0.0572871	-0.703729	2	2	1
15564	206	206	23.4375	36.6088	224115	7186	2	2	1	2	1	1074.95	4	2	2	0	0	Ativo(>=300min/sem)	0	Sim				1	2	1
56321	406	139	40.0306	64.365	443213	10553	1	2	2	1	1	1074.98	4	4	2	1	1	Inativo(0min/sem)	0	Não	-0.816663	-0.416061	-2.32751	2	1	1
38303	302	140	72.6517	69.3836	331113	17729	1	2	1	1	2	1074.98	3	1	2	0	1	Ativo(>=300min/sem)	0	Não	-0.780711	-0.483847	-0.495818	1	2	1
42698	501	36	30.625	39.8666	500114	22431	1	2	1	1	1	1074.99	3	3	2	0	1	Insuf. ativo(<300min/sem)	0	Não	0.899649	-1.66326	-0.656997	2	1	1
20109	403	124	19.0523	18.6838	442115	3189	1	3	1	2	2	1075.06	1	1	2	4	1	Ativo(>=300min/sem)	0	Sim				3	3	2
17687	106	119	128.679	152.212	113213	19035	1	2	2	1	2	1075.37	4	1	2	0	0	Ativo(>=300min/sem)	0	Sim				1	3	1
3053	106	99	70.7289	83.2459	113115	18470	2	2	1	2	1	1075.4	4	1	2	0	0	Inativo(0min/sem)	0	Não	-1.18616	0.0315396	-2.70554	1	2	1
14633	402	73	52.1143	63.8526	441114	14545	1	2	1	1	2	1075.87	2	3	2	3	0	Inativo(0min/sem)	0	Não	0.412591	0.337336	-2.33726	3	1	1
20262	212	375	35.0782	42.6841	229113	21027	1	2	1	1	1	1076.15	2	2	2	1	0	Ativo(>=300min/sem)	0	Sim	1.79407	-0.948047	0.148076	2	2	2
48395	209	276	44.7359	51.2478	226215	13223	1	2	2	2	1	1076.21	4	1	2	0	0	Ativo(>=300min/sem)	0	Sim	-1.4737	0.562031	-1.11561	1	3	1
3440	202	88	17.9076	18.4557	221215	8709	1	2	2	2	2	1076.7	1	1	2	0	0	Inativo(0min/sem)	0	Sim	0.868511	-1.16265	-1.83388	2	1	1
61688	209	256	72.3773	76.342	226115	11509	1	2	1	2	2	1077.68	2	4	2	1	1	Inativo(0min/sem)	1	Não	1.1858	-0.526659	-1.70734	3	1	1
24259	301	75	265.484	269.312	300114	295477	1	3	1	1	1	1077.7	3	1	2	0	0	Ativo(>=300min/sem)	0	Sim	-0.96268	0.252372	-0.909669	1	2	1
45486	501	20	121.839	151.09	500115	22710	1	2	1	2	2	1077.75	3	1	2	0	0	Inativo(0min/sem)	0	Não	-0.67161	-0.263305	-2.48363	1	1	1
59502	110	167	29.1309	35.8363	115115	12414	2	3	1	2	1	1077.82	3	4	2	3	0	Insuf. ativo(<300min/sem)	1	Não	0.213082	1.67136	-1.80975	3	3	1
44901	506	172	28.6927	34.9337	553117	18821	1	3	1	2	2	1078.59	2	1	2	0	1	Inativo(0min/sem)	0	Sim	-0.493172	-1.01434	-2.08575	2	1	1
45682	401	18	25.1568	30.0697	400214	80088	1	2	2	1	1	1078.59	3	4	2	0	1	Insuf. ativo(<300min/sem)	0	Não	0.388629	-1.3536	-0.862936	3	1	1
6039	303	148	35.0729	32.857	332113	2244	2	2	1	1	1	1079.07	2	2	2	0	1	Inativo(0min/sem)	0	Não	0.535929	-1.60403	-1.64193	2	1	1
24166	402	95	71.7048	70.0108	441113	12546	1	2	1	1	2	1079.09	1	4	2	1	1	Insuf. ativo(<300min/sem)	0	Sim	1.60526	-1.65467	-0.454946	3	1	2
62137	502	46	22.0212	26.9044	550116	6363	1	3	1	2	2	1081.74	4	1	2	1	0	Inativo(0min/sem)	1	Sim	-0.536289	1.10891	-2.77094	2	3	1
33115	106	113	22.2687	30.2981	113116	17654	1	2	1	2	2	1081.76	1	3	2	1	1	Ativo(>=300min/sem)	0	Sim	-0.0715682	-0.460443	-0.277799	3	1	2
29477	501	31	26.8772	26.461	500116	19789	1	2	1	2	2	1082.39	2	1	2	1	0	Insuf. ativo(<300min/sem)	0	Sim	0.915803	-0.593974	-1.05877	2	2	1
19891	501	43	732.954	908.921	500115	22710	1	3	1	2	2	1082.87	4	3	2	2	1	Insuf. ativo(<300min/sem)	0	Sim	-0.769372	0.152618	-1.5524	2	2	1
10075	211	314	15.997	20.6618	228115	5150	2	2	1	2	1	1082.87	4	1	2	0	1	Ativo(>=300min/sem)	0	Sim	-1.80628	0.120657	-0.923665	1	3	1
1279	301	34	789.936	1034.49	300116	273011	1	3	1	2	2	1083.26	4	3	2	1	0	Insuf. ativo(<300min/sem)	0	Não	-0.62785	0.29056	-1.72449	2	2	1
4025	101	27	83.2205	97.1753	100113	25867	1	2	1	1	2	1083.4	3	2	2	0	0	Inativo(0min/sem)	0	Não				2	1	1
50104	402	87	53.8938	68.6521	441214	14149	1	2	2	1	1	1083.76	4	1	2	1	0	Ativo(>=300min/sem)	0	Não	0.257483	-0.0338836	-0.48571	1	3	1
14746	101	28	118.675	135.258	100116	23315	1	2	1	2	2	1083.99	1	3	2	1	0	Ativo(>=300min/sem)	0	Sim	0.261014	-0.0190689	-0.469742	3	1	2
54499	401	30	245.771	269.652	400115	77546	2	2	1	2	1	1084.07	1	4	2	1	1	Inativo(0min/sem)	0	Sim	1.23448	-1.62507	-1.47182	3	1	1
6575	205	173	32.9694	43.6706	223117	18206	1	2	1	2	2	1084.24	3	1	2	0	1	Inativo(0min/sem)	0	Não	0.0178474	-1.324	-1.87981	1	1	1
59018	503	73	10.6185	13.5774	551115	4187	2	2	1	2	2	1084.62	3	4	2	1	0	Insuf. ativo(<300min/sem)	0	Sim	0.397721	-0.313944	-1.29664	3	1	1
27606	201	15	868.402	1215.74	200116	80730	2	2	1	2	1	1084.69	3	1	2	0	0	Inativo(0min/sem)	0	Sim	-1.18616	0.0315396	-2.70554	1	1	1
24807	406	138	22.2715	28.0124	443115	10036	2	2	1	2	1	1084.73	1	4	2	0	0	Insuf. ativo(<300min/sem)	0	Não				3	1	2
67761	403	123	13.7032	13.4382	442115	3189	2	2	1	2	1	1084.85	4	1	2	5	1	Inativo(0min/sem)	2	Sim	0.865201	2.34554	-2.49803	3	3	1
57567	306	225	143.054	267.057	335216	79775	1	2	2	2	1	1085.1	2	2	2	0	0	Insuf. ativo(<300min/sem)	0	Sim	0.20666	-0.617378	-1.27679	2	1	1
18758	204	111	66.4328	69.2767	222113	6989	1	3	1	1	3	1085.22	2	1	2	0	0	Ativo(>=300min/sem)	0	Não	-0.444597	-0.0276576	-0.671794	2	2	1
10972	401	55	153.141	225.848	400216	68184	1	2	2	2	1	1085.5	4	4	2	0	0	Insuf. ativo(<300min/sem)	0	Não	-0.81891	-0.0128738	-1.70463	2	1	1
3309	210	293	19.8827	25.078	227117	6244	1	2	1	2	1	1085.82	4	3	2	0	0	Ativo(>=300min/sem)	0	Não	0.573911	-0.661791	-0.275883	2	2	1
56852	301	9	986.197	1224.1	300115	296351	1	2	1	2	1	1086.04	1	4	2	1	1	Inativo(0min/sem)	0	Não	0.72699	-1.30059	-1.66179	3	1	1
9877	506	173	84.0172	96.4938	553116	21789	1	2	1	2	2	1086.67	2	1	2	0	1	Ativo(>=300min/sem)	0	Não	-1.29173	-0.174188	-0.701758	2	2	1
64560	105	93	10.1874	12.0702	112114	3600	1	2	1	1	2	1086.83	3	4	2	0	1	Insuf. ativo(<300min/sem)	1	Não	-0.692681	0.319687	-1.55824	3	2	1
40646	506	177	53.7322	86.2066	553112	23802	1	2	1	1	2	1087.06	2	3	2	1	1	Inativo(0min/sem)	0	Não	0.212439	-1.00575	-1.8837	3	1	1
20144	401	16	12.6199	20.4796	400116	72455	1	2	1	2	2	1087.64	3	3	2	1	1	Ativo(>=300min/sem)	0	Não	-0.58965	-0.180414	-0.515674	2	2	2
67694	106	137	34.4843	40.587	113115	18470	1	3	1	2	2	1087.78	1	4	2	1	0	Inativo(0min/sem)	2	Sim	2.48821	0.378991	-1.73889	3	2	1
55454	302	133	72.1769	68.9301	331113	17729	2	2	1	1	1	1088.02	1	4	2	1	0	Inativo(0min/sem)	0	Sim	1.57059	-1.16888	-1.64779	3	1	1
62168	501	20	121.839	155.989	500113	23180	1	3	1	1	1	1088.4	4	1	2	0	0	Inativo(0min/sem)	1	Não				1	3	1
24023	106	113	19.2824	34.882	113217	15695	1	3	2	2	1	1088.42	3	1	2	0	1	Ativo(>=300min/sem)	0	Não	-1.80628	0.120657	-0.923665	1	2	1
7796	502	67	20.4202	35.8971	550215	6934	2	2	2	2	1	1088.49	1	4	2	7	0	Insuf. ativo(<300min/sem)	0	Não	2.57318	0.916966	-0.971963	3	3	1
27509	302	129	33.8311	32.8908	331116	17012	1	2	1	2	2	1088.58	3	4	2	0	1	Inativo(0min/sem)	0	Sim	0.528867	-1.63366	-1.67387	3	1	1
39568	110	188	49.3202	54.0023	115116	11998	1	2	1	2	2	1088.85	2	3	2	1	1	Inativo(0min/sem)	0	Sim	-0.298581	-0.696091	-2.08963	3	1	1
42758	505	111	115.659	92.2738	552114	11340	1	2	1	1	3	1088.88	2	1	2	1	0	Ativo(>=300min/sem)	0	Não	0.261014	-0.0190689	-0.469742	2	2	1
60205	401	39	229.815	360.462	400215	80114	1	2	2	2	2	1089.44	4	3	2	2	0	Ativo(>=300min/sem)	1	Não	-0.632767	1.94283	-1.20087	2	3	1
27651	306	271	1172.53	1365.01	335212	85898	2	3	2	1	1	1089.7	2	1	2	1	0	Inativo(0min/sem)	0	Não	0.548552	-0.549561	-2.05967	2	1	1
2651	101	36	56.845	64.7879	100116	23315	1	3	1	2	1	1090.33	4	1	2	0	1	Inativo(0min/sem)	0	Não	-1.00772	-0.719494	-2.30766	1	2	1
22383	403	123	17.2947	22.8221	442215	3067	2	2	2	2	2	1090.54	2	3	2	6	1	Insuf. ativo(<300min/sem)	0	Não	-0.0015991	1.38117	-1.61586	3	3	1
3835	111	208	13.11	23.9278	116116	4617	1	3	1	2	2	1090.72	4	1	2	0	1	Inativo(0min/sem)	0	Não	-1.00772	-0.719494	-2.30766	1	2	1
39052	207	231	31.1105	37.9199	225114	5653	1	3	1	1	1	1090.91	3	1	2	4	0	Insuf. ativo(<300min/sem)	0	Não	-0.565689	1.51052	-1.98999	2	3	1
33374	201	56	230.976	250.016	200113	88979	1	3	1	1	2	1091.04	2	4	2	0	1	Ativo(>=300min/sem)	0	Sim				3	1	2
10964	406	149	36.0064	57.8944	443213	10553	1	4	2	1	2	1091.11	4	2	2	1	0	Insuf. ativo(<300min/sem)	0	Não	0.397721	-0.313944	-1.29664	1	2	1
28899	306	265	150.33	216.498	335116	77628	1	3	1	2	1	1091.33	3	4	2	4	0	Inativo(0min/sem)	0	Não	1.62569	0.0214503	-1.94524	3	2	1
33819	402	87	36.6917	45.5791	441213	14482	1	3	2	1	1	1091.56	2	4	2	0	0	Ativo(>=300min/sem)	0	Não	-0.96268	0.252372	-0.909669	3	1	2
15395	301	58	212.498	554.285	300217	233785	1	2	2	2	2	1091.62	4	4	2	5	0	Ativo(>=300min/sem)	0	Sim	-0.518397	2.0792	-1.21489	3	3	1
9242	207	223	48.1221	58.6549	225114	5653	1	2	1	1	1	1091.68	3	2	2	0	0	Inativo(0min/sem)	0	Não	0.861449	-1.19228	-1.86581	2	1	1
17527	306	229	84.7466	94.575	335115	83272	1	2	1	2	2	1092.25	4	3	2	0	1	Inativo(0min/sem)	0	Sim	-1.00772	-0.719494	-2.30766	2	1	1
30111	303	164	16.0422	18.3173	332116	2279	1	2	1	2	2	1092.27	4	1	2	0	0	Insuf. ativo(<300min/sem)	0	Não	-0.815379	0.001941	-1.68867	1	2	1
1192	211	338	21.2606	26.4751	228116	5227	2	2	1	2	2	1092.34	3	4	2	1	1	Ativo(>=300min/sem)	0	Sim	-0.58965	-0.180414	-0.515674	3	1	2
67836	303	155	20.6152	24.6534	332114	2741	1	2	1	1	2	1092.68	1	2	2	4	0	Ativo(>=300min/sem)	2	Sim	3.28488	1.51012	-0.0025908	3	3	1
9372	501	1	8.76283	10.8666	500115	22710	1	2	1	2	2	1092.95	1	2	2	1	1	Insuf. ativo(<300min/sem)	0	Não	0.579689	-1.05016	-0.882792	3	1	1
35838	406	133	38.1438	67.7836	443212	10131	2	4	2	1	1	1093.34	2	1	2	0	0	Ativo(>=300min/sem)	0	Não	-0.448129	-0.0424724	-0.687761	2	2	1
13463	302	131	60.0494	53.1644	331114	17589	1	3	1	1	2	1093.65	3	3	2	0	1	Inativo(0min/sem)	0	Sim	0.532398	-1.61884	-1.6579	2	1	1
43438	406	131	23.1356	29.0992	443115	10036	1	2	1	2	1	1093.66	2	1	2	1	0	Inativo(0min/sem)	0	Não	0.548552	-0.549561	-2.05967	2	1	1
9359	210	291	24.998	31.5299	227117	6244	1	2	1	2	2	1093.76	4	1	2	1	1	Insuf. ativo(<300min/sem)	0	Sim	-0.956901	-0.136	-1.51658	1	2	1
2287	305	195	57.498	183.361	333212	46525	1	3	2	1	3	1093.93	4	3	2	0	0	Ativo(>=300min/sem)	0	Sim	-0.96268	0.252372	-0.909669	2	2	1
45804	105	93	9.00431	10.211	112115	3554	1	2	1	2	1	1093.99	3	4	2	1	0	Insuf. ativo(<300min/sem)	0	Sim	-0.113299	-0.004285	-1.50258	3	1	1
48652	306	286	145.786	147.486	335113	84999	1	2	1	1	2	1094.27	3	3	2	0	0	Inativo(0min/sem)	0	Não	-0.157059	-0.558149	-2.26172	2	1	1
65666	506	138	52.5372	63.9644	553117	18821	1	2	1	2	2	1094.31	4	2	2	1	0	Insuf. ativo(<300min/sem)	1	Sim	0.341981	0.754835	-1.5641	2	3	1
48209	402	98	38.1436	46.7352	441114	14545	1	2	1	1	1	1094.47	1	2	2	0	0	Insuf. ativo(<300min/sem)	0	Não	1.74678	-1.51673	-0.627033	3	1	1
69559	305	183	160.464	165.655	333114	44014	1	2	1	1	1	1094.9	1	4	2	1	0	Ativo(>=300min/sem)	4	Sim	3.62932	2.14769	-0.0341229	3	3	2
18423	205	173	124.935	151.728	223115	22251	1	3	1	2	2	1095.29	3	1	2	4	0	Insuf. ativo(<300min/sem)	0	Não	-0.565689	1.51052	-1.98999	2	3	1
63616	205	181	125.568	146.11	223215	20848	2	3	2	2	2	1095.32	2	3	2	1	0	Ativo(>=300min/sem)	1	Sim	0.716294	0.740051	-0.53126	3	2	2
60898	211	325	23.4485	29.1996	228116	5227	1	2	1	2	2	1096.23	1	4	2	1	0	Insuf. ativo(<300min/sem)	1	Não	2.39665	-0.439358	-0.692438	3	1	1
24963	103	66	75.1808	86.8867	111113	4403	1	2	1	1	2	1096.53	4	1	2	0	0	Insuf. ativo(<300min/sem)	0	Sim				1	2	1
43014	401	7	284.148	339.64	400214	80088	1	2	2	1	2	1096.71	1	3	2	1	0	Insuf. ativo(<300min/sem)	0	Não	0.915803	-0.593974	-1.05877	3	1	1
33989	201	42	49.5032	69.3029	200116	80730	1	2	1	2	1	1096.72	1	4	2	2	1	Inativo(0min/sem)	0	Não	1.94009	-1.61648	-1.26977	3	1	1
16559	403	129	4.83392	6.06516	442116	2872	2	2	1	2	1	1097.16	4	4	2	7	0	Ativo(>=300min/sem)	0	Não				3	3	1
64323	401	22	79.1062	94.596	400114	77382	1	4	1	1	1	1097.45	4	4	2	3	0	Ativo(>=300min/sem)	1	Sim	0.583864	1.64176	-0.792878	3	3	1
15153	301	99	592.427	1056.04	300112	299666	1	4	1	1	2	1097.51	1	4	2	1	1	Insuf. ativo(<300min/sem)	0	Não	1.60526	-1.65467	-0.454946	3	1	2
32633	305	184	106.475	149.469	333214	44735	1	3	2	1	2	1097.65	4	3	2	0	1	Insuf. ativo(<300min/sem)	0	Não	0.385098	-1.36841	-0.878904	2	1	1
44167	209	248	76.0802	104.448	226213	12280	1	2	2	1	2	1097.7	4	3	2	0	0	Ativo(>=300min/sem)	0	Não				2	2	1
43037	305	187	271.442	231.845	333113	43689	1	4	1	1	2	1097.98	2	4	2	0	0	Insuf. ativo(<300min/sem)	0	Não	1.23223	-1.22188	-0.84894	3	1	1
28442	406	153	27.2842	30.9306	443116	9069	1	2	1	2	1	1098.01	1	4	2	1	1	Insuf. ativo(<300min/sem)	0	Não	1.60526	-1.65467	-0.454946	3	1	2
34378	212	383	117.727	132.152	229114	21523	2	3	1	1	2	1098.49	4	1	2	1	1	Ativo(>=300min/sem)	0	Não	-0.586119	-0.165599	-0.499706	1	3	1
32288	101	15	28.2851	34.9554	100114	25038	1	3	1	1	2	1099.13	3	4	2	1	0	Inativo(0min/sem)	0	Sim	1.05604	-0.874035	-1.8697	3	1	1
6081	406	143	69.1257	78.3639	443116	9069	1	3	1	2	1	1099.21	4	3	2	0	1	Insuf. ativo(<300min/sem)	0	Não	-0.640473	-0.763908	-1.30675	2	1	1
12266	306	271	682.151	982.396	335116	77628	2	4	1	2	2	1099.26	1	2	2	5	0	Insuf. ativo(<300min/sem)	0	Sim	1.68004	0.619759	-1.13819	3	3	1
37666	401	47	34.2528	55.5855	400116	72455	1	2	1	2	1	1099.48	1	4	2	0	1	Inativo(0min/sem)	0	Não	1.04695	-1.91369	-1.43599	3	1	1
44596	305	181	13.6265	16.7453	333116	40485	2	3	1	2	2	1099.56	3	1	2	1	1	Inativo(0min/sem)	0	Não	-1.32768	-0.106402	-2.53345	2	2	1
32143	406	145	74.3538	127.214	443112	10125	1	2	1	1	1	1099.85	1	4	2	1	1	Insuf. ativo(<300min/sem)	0	Não	1.09424	-1.34501	-0.660885	3	1	2
11470	101	42	28.0864	39.2732	100117	19631	1	2	1	2	2	1100.23	3	4	2	0	0	Inativo(0min/sem)	0	Não	-0.16059	-0.572964	-2.27769	3	1	1
68001	406	146	50.9897	64.1331	443115	10036	1	3	1	2	2	1100.76	1	4	2	7	0	Insuf. ativo(<300min/sem)	2	Sim	3.49081	2.46484	-1.06306	3	3	1
29001	210	302	9.33139	13.0547	227115	8623	1	2	1	2	2	1100.88	1	2	2	6	0	Inativo(0min/sem)	0	Não				3	3	1
67593	401	31	2086.75	2495.36	400114	77382	1	3	1	1	1	1101.06	1	1	2	7	0	Insuf. ativo(<300min/sem)	2	Sim	2.46877	3.08415	-1.47494	3	3	1
27044	305	175	36.6878	31.3359	333113	43689	2	3	1	1	1	1101.15	2	2	2	0	1	Insuf. ativo(<300min/sem)	0	Sim	0.90318	-1.64844	-0.641029	2	1	1
33514	212	348	90.4341	101.515	229114	21523	2	2	1	1	2	1102.02	3	2	2	0	1	Insuf. ativo(<300min/sem)	0	Sim	0.388629	-1.3536	-0.862936	2	1	1
62913	401	4	122.647	146.663	400114	77382	1	2	1	1	1	1102.18	4	3	2	7	0	Inativo(0min/sem)	1	Não	2.14666	2.01534	-2.25629	3	3	1
29299	210	302	9.33139	12.3586	227114	9184	1	2	1	1	2	1102.64	3	4	2	4	1	Inativo(0min/sem)	0	Não	1.80766	-0.714769	-1.53138	3	2	1
54625	402	72	47.375	67.6011	441112	13643	1	2	1	1	2	1102.84	4	4	2	0	1	Inativo(0min/sem)	0	Não	-1.00772	-0.719494	-2.30766	2	1	1
6757	401	35	55.9026	111.388	400112	77974	1	2	1	1	1	1102.95	4	4	2	1	1	Insuf. ativo(<300min/sem)	0	Não	0.0616075	-0.770134	-1.12067	2	1	1
67731	301	17	232.105	235.452	300114	295477	1	2	1	1	2	1103.01	1	4	2	7	1	Inativo(0min/sem)	2	Sim	3.81301	1.44856	-1.46014	3	3	1
60651	106	134	67.3597	78.8991	113114	18958	1	2	1	1	2	1103.61	2	4	2	1	1	Insuf. ativo(<300min/sem)	1	Sim	0.0129303	0.328276	-1.35619	3	2	1
11492	402	67	50.1499	95.9904	441117	10441	1	2	1	2	1	1103.98	1	4	2	0	1	Inativo(0min/sem)	0	Não	1.04695	-1.91369	-1.43599	3	1	1
56449	301	63	118.837	223.278	300117	235544	1	2	1	2	1	1104.01	1	4	2	1	0	Inativo(0min/sem)	0	Não	2.08161	-1.47854	-1.44185	3	1	1
474	206	198	12.0485	17.5297	224113	6918	2	2	1	1	2	1104.04	1	4	2	3	0	Insuf. ativo(<300min/sem)	0	Sim	2.31996	-0.606426	-0.6866	3	1	2
66506	301	10	4201.52	4806.99	300113	298746	2	2	1	1	1	1104.7	4	2	2	3	0	Ativo(>=300min/sem)	1	Sim	0.580333	1.62695	-0.808846	2	3	1
4732	206	183	12.1927	26.7231	224112	6172	2	3	1	1	2	1104.74	4	1	2	0	1	Insuf. ativo(<300min/sem)	0	Não	-1.14796	-0.439434	-1.49672	1	2	1
9075	207	213	13.6677	20.3668	225112	6206	1	2	1	1	1	1104.83	2	4	2	0	0	Inativo(0min/sem)	0	Não	1.376	-1.48713	-1.6439	3	1	1
36758	206	207	30.41	47.4996	224115	7186	1	3	1	2	2	1105.38	4	3	2	1	1	Ativo(>=300min/sem)	0	Sim	-0.0821617	-0.504888	-0.325703	2	2	1
60050	211	324	19.6551	25.3865	228115	5150	1	2	1	2	3	1106.1	3	4	2	7	0	Insuf. ativo(<300min/sem)	1	Sim	3.02847	1.67609	-1.03348	3	3	1
56523	302	127	45.7381	64.4105	331213	17703	1	2	2	1	2	1106.4	2	4	2	0	1	Inativo(0min/sem)	0	Não	0.0178474	-1.324	-1.87981	3	1	1
22980	506	170	249.388	400.112	553112	23802	2	2	1	1	1	1106.79	3	4	2	0	0	Inativo(0min/sem)	0	Não	0.350429	-0.882624	-2.07175	3	1	1
27685	106	120	18.4853	27.9217	113212	17943	1	2	2	1	1	1107.22	1	1	2	2	1	Ativo(>=300min/sem)	0	Sim	-0.395059	0.137834	-0.519562	2	2	2
25385	302	140	63.8453	56.5251	331114	17589	1	2	1	1	2	1107.79	4	1	2	1	0	Ativo(>=300min/sem)	0	Sim	-0.260599	0.246146	-0.723585	1	3	1
715	301	20	80.457	114.617	300213	303026	1	2	2	1		1108.12	4	2	2	0	1	Inativo(0min/sem)	0	Não				1	1	1
50450	401	28	121.709	235.587	400117	57045	1	4	1	2	1	1108.12	3	4	2	5	0	Ativo(>=300min/sem)	0	Sim	-0.0073778	1.76954	-1.00895	3	3	2
51120	503	96	7.7088	9.85691	551115	4187	1	2	1	2	2	1108.57	1	4	2	1	0	Ativo(>=300min/sem)	0	Sim	1.79407	-0.948047	0.148076	3	1	2
40214	401	2	325.055	356.639	400115	77546	1	2	1	2	1	1109.16	4	1	2	1	0	Insuf. ativo(<300min/sem)	0	Não	-0.624319	0.305374	-1.70852	1	2	1
34359	403	120	52.6835	47.6763	442113	3270	1	2	1	1	1	1109.18	1	3	2	0	1	Insuf. ativo(<300min/sem)	0	Não	0.39216	-1.33878	-0.846969	3	1	1
60304	212	345	157.837	229.638	229117	18917	1	2	1	2	2	1109.88	2	4	2	0	0	Insuf. ativo(<300min/sem)	1	Não				3	1	1
33177	210	305	22.3095	24.7079	227113	8646	2	2	1	1	2	1109.9	3	1	2	0	0	Inativo(0min/sem)	0	Não				1	1	1
67030	306	292	355.473	380.188	335214	87252	1	3	2	1	2	1109.91	3	3	2	1	1	Ativo(>=300min/sem)	1	Não	0.380181	0.283862	-0.355285	3	3	1
69759	113	243	23.6921	31.0405	117215	2174	1	2	2	2	2	1110.39	4	1	2	0	0	Ativo(>=300min/sem)	4	Não				2	3	1
6266	303	167	11.3754	13.6037	332114	2741	1	3	1	1	2	1110.5	4	1	2	0	0	Inativo(0min/sem)	0	Não				1	2	1
22216	204	135	42.6757	50.4489	222116	6813	1	2	1	2	2	1110.53	2	1	2	0	0	Inativo(0min/sem)	0	Não				2	1	1
4264	101	26	88.7593	125.843	100214	26004	1	3	2	1	2	1111.24	1	3	2	0	0	Inativo(0min/sem)	0	Não				3	1	1
23218	402	101	33.0911	42.1528	441214	14149	1	3	2	1	2	1111.38	3	4	2	0	0	Insuf. ativo(<300min/sem)	0	Não	-0.307891	-0.322533	-1.49869	3	1	1
48003	501	14	9.90899	20.704	500112	22523	1	4	1	1	2	1111.45	1	3	2	0	0	Inativo(0min/sem)	0	Não				3	1	1
61631	506	172	37.5681	43.147	553116	21789	1	3	1	2	2	1111.6	1	4	2	4	0	Insuf. ativo(<300min/sem)	1	Sim	2.96983	0.470942	-0.752006	3	3	1
48540	402	101	33.0911	32.3093	441113	12546	1	3	1	1	1	1112.01	1	4	2	0	1	Inativo(0min/sem)	0	Não	1.04695	-1.91369	-1.43599	3	1	1
44840	402	70	63.7178	78.0696	441114	14545	1	2	1	1	1	1112.02	3	1	2	0	1	Ativo(>=300min/sem)	0	Sim	-1.29173	-0.174188	-0.701758	1	2	1
69958	502	56	60.2187	51.3023	550113	7105	1	4	1	1	2	1112.3	2	2	2	4	1	Insuf. ativo(<300min/sem)	4	Sim	4.01369	2.35137	-0.696712	3	3	1
69882	401	40	21.9041	42.3988	400117	57045	1	3	1	2	1	1112.62	4	4	2	4	0	Ativo(>=300min/sem)	4	Não	2.14783	4.25219	-0.965351	3	3	1
64140	301	99	132.612	134.524	300114	295477	1	2	1	1	1	1113.2	2	1	2	2	0	Inativo(0min/sem)	1	Não	-0.345229	1.41234	-2.7908	3	3	1
59470	401	51	119.986	232.251	400117	57045	1	2	1	2	1	1113.28	2	3	2	4	1	Insuf. ativo(<300min/sem)	1	Não	0.589642	1.25339	-1.39979	3	3	1
26343	402	71	27.2687	26.6245	441113	12546	1	2	1	1	1	1113.3	1	3	2	2	1	Insuf. ativo(<300min/sem)	0	Sim	0.774281	-0.731915	-0.88668	3	1	1
38508	202	72	18.6438	18.2753	221114	9667	2	2	1	1	1	1113.37	1	2	2	1	0	Inativo(0min/sem)	0	Sim	2.08161	-1.47854	-1.44185	3	1	1
59855	301	29	1660.37	2174.4	300116	273011	2	2	1	2	1	1113.45	4	2	2	1	0	Inativo(0min/sem)	1	Não	-0.0252694	0.799249	-2.565	2	3	1
64798	402	80	56.4014	55.0689	441113	12546	1	2	1	1	1	1113.52	3	4	2	1	1	Inativo(0min/sem)	1	Não	1.17874	-0.556289	-1.73927	3	2	1
22843	401	20	143.136	224.507	400215	80114	1	3	2	2	1	1113.92	1	3	2	0	1	Ativo(>=300min/sem)	0	Sim	0.248391	-1.07354	-0.0520041	3	1	2
56417	205	147	54.3165	64.4689	223116	21062	1	4	1	2	1	1113.93	4	1	2	0	0	Insuf. ativo(<300min/sem)	0	Sim	-1.32993	0.296785	-1.91057	1	2	1
19280	406	157	36.7795	44.1933	443214	10453	1	2	2	1	1	1113.95	4	1	2	1	1	Insuf. ativo(<300min/sem)	0	Não	-1.47145	0.158844	-1.73849	1	2	1
63821	401	14	34.0416	55.2428	400116	72455	1	2	1	2	2	1114.32	3	1	2	0	0	Ativo(>=300min/sem)	1	Não				2	3	1
37347	210	301	37.8319	52.9273	227115	8623	2	2	1	2	2	1114.56	2	4	2	3	0	Insuf. ativo(<300min/sem)	0	Sim	1.80894	-0.296767	-0.89254	3	1	1
63056	402	104	72.6306	88.99	441114	14545	1	2	1	1	1	1114.59	4	1	2	0	0	Insuf. ativo(<300min/sem)	1	Não				1	3	1
5589	302	108	65.0253	62.1003	331113	17729	1	2	1	1	2	1114.64	4	2	2	1	1	Ativo(>=300min/sem)	0	Sim	-0.0786305	-0.490073	-0.309735	1	3	1
55516	401	9	59.451	104.736	400212	80448	1	2	2	1	1	1115.15	4	3	2	1	0	Inativo(0min/sem)	0	Não	1.05251	-0.88885	-1.88567	2	1	1
5328	401	21	49.8903	77.0338	400213	80885	1	3	2	1	1	1115.23	4	1	2	1	0	Ativo(>=300min/sem)	0	Não	-0.768088	0.57062	-0.913556	1	3	1
60257	506	161	38.2343	46.5505	553117	18821	1	2	1	2	2	1115.6	3	1	2	1	0	Inativo(0min/sem)	1	Sim	1.00383	0.20956	-2.12119	2	3	1
9299	403	130	51.86	67.0454	442213	3190	1	3	2	1	1	1115.68	4	1	2	1	1	Insuf. ativo(<300min/sem)	0	Não	-0.44235	-0.430845	-1.29467	1	2	1
45327	505	118	80.5041	67.9375	552113	10224	1	2	1	1	3	1115.98	1	3	2	5	1	Inativo(0min/sem)	0	Sim	0.462129	0.502828	-2.18503	3	2	1
50083	105	91	16.656	21.9453	112116	3146	1	4	1	2	2	1116.25	4	1	2	0	0	Ativo(>=300min/sem)	0	Sim	-1.4737	0.562031	-1.11561	1	3	1
37457	209	244	52.7038	79.714	226112	11794	2	2	1	1	1	1116.48	3	4	2	1	1	Insuf. ativo(<300min/sem)	0	Não	0.0651386	-0.755319	-1.1047	3	1	1
39766	303	149	25.3928	30.3669	332114	2741	1	2	1	1	1	1117.12	1	4	2	0	0	Insuf. ativo(<300min/sem)	0	Sim				3	1	2
9888	301	31	195.245	242.343	300115	296351	1	2	1	2	2	1117.24	4	3	2	1	0	Insuf. ativo(<300min/sem)	0	Sim	-0.624319	0.305374	-1.70852	2	2	1
67277	306	238	125.468	140.019	335115	83272	1	2	1	2	2	1117.55	1	4	2	6	1	Inativo(0min/sem)	1	Sim	2.64859	0.666033	-1.61665	3	3	1
35435	204	126	115.724	120.678	222113	6989	1	3	1	1	2	1117.99	3	2	2	0	0	Insuf. ativo(<300min/sem)	0	Não	1.23223	-1.22188	-0.84894	2	1	1
26840	207	227	45.3511	114.72	225117	5367	1	2	1	2	1	1118.05	1	4	2	0	0	Inativo(0min/sem)	0	Sim				3	1	1
46285	212	353	49.7017	60.4784	229113	21027	1	2	1	1	2	1118.22	4	1	2	0	0	Inativo(0min/sem)	0	Sim	-1.18616	0.0315396	-2.70554	1	2	1
15084	305	213	320.56	564.593	333112	45094	2	4	1	1	3	1118.81	3	1	2	0	0	Ativo(>=300min/sem)	0	Não	-0.959148	0.267187	-0.893701	1	2	1
52276	302	117	75.2711	124.467	331216	17148	1	3	2	2	2	1119.43	3	2	2	0	0	Insuf. ativo(<300min/sem)	0	Não	-0.30436	-0.307718	-1.48273	2	1	1
63005	305	204	148.884	153.7	333114	44014	1	2	1	1	2	1119.63	2	4	2	0	1	Inativo(0min/sem)	1	Não				3	1	1
34158	111	227	8.96779	10.8031	116114	5112	1	2	1	1	2	1119.79	3	4	2	6	0	Ativo(>=300min/sem)	0	Sim				3	3	2
49339	301	83	401.398	862.699	300212	307987	2	2	2	1	2	1120.1	4	2	2	0	1	Ativo(>=300min/sem)	0	Não	-1.29526	-0.189002	-0.717726	1	2	1
34489	212	345	157.837	229.638	229117	18917	1	2	1	2	2	1120.3	2	1	2	0	1	Inativo(0min/sem)	0	Sim	0.0249097	-1.29437	-1.84787	2	1	1
54317	206	207	32.7975	44.2094	224114	7374	1	4	1	1	2	1120.51	2	1	2	1	1	Ativo(>=300min/sem)	0	Não	-0.586119	-0.165599	-0.499706	2	2	1
26310	202	78	84.4663	71.0069	221113	9032	1	2	1	1	2	1120.82	3	1	2	0	1	Inativo(0min/sem)	0	Sim				1	1	1
30696	303	146	15.6623	14.3841	332115	2306	2	2	1	2	1	1121.6	4	1	2	0	0	Insuf. ativo(<300min/sem)	0	Não				1	2	1
27241	211	336	76.6524	134.988	228112	5207	1	3	1	1	2	1122.07	2	1	2	0	1	Ativo(>=300min/sem)	0	Não	-0.26616	-0.778691	-0.273911	2	2	1
64052	303	156	34.4645	53.1545	332217	2153	1	4	2	2	2	1122.65	1	2	2	5	0	Inativo(0min/sem)	1	Sim	1.77161	1.43811	-2.18464	3	3	1
2191	406	156	45.0827	56.7035	443115	10036	2	2	1	2	1	1123.28	4	1	2	3	1	Insuf. ativo(<300min/sem)	0	Sim	-0.57478	0.470866	-1.55629	1	3	1
51021	301	66	316.784	321.351	300114	295477	1	2	1	1	1	1123.34	4	1	2	0	0	Insuf. ativo(<300min/sem)	0	Não				1	2	1
61836	401	14	16.6739	27.0584	400116	72455	1	2	1	2	1	1123.88	3	1	2	3	0	Inativo(0min/sem)	1	Não	0.360382	1.42093	-2.58875	2	3	1
41802	402	105	18.0219	23.3358	441116	12533	1	2	1	2	1	1124.13	4	3	2	0	0	Ativo(>=300min/sem)	0	Não	0.0628911	-0.352132	-0.481822	2	2	1
9533	209	264	28.2558	29.4919	226116	11618	2	3	1	2	1	1124.44	4	1	2	5	0	Insuf. ativo(<300min/sem)	0	Não	1.16549	0.914604	-1.3601	2	3	1
10654	505	116	19.0736	30.3795	552117	8784	1	2	1	2	2	1124.7	4	1	2	1	1	Insuf. ativo(<300min/sem)	0	Não	-1.47145	0.158844	-1.73849	1	2	1
28491	401	39	229.815	360.462	400215	80114	1	2	2	2	1	1125.68	2	4	2	0	1	Inativo(0min/sem)	0	Sim	1.04695	-1.91369	-1.43599	3	1	1
21682	106	103	75.4455	88.7972	113115	18470	1	2	1	2	2	1125.81	4	1	2	1	1	Inativo(0min/sem)	0	Sim	-0.816663	-0.416061	-2.32751	1	2	1
6336	302	135	29.7602	28.9331	331116	17012	2	2	1	2	2	1125.83	4	4	2	6	0	Inativo(0min/sem)	0	Não	0.982241	1.23282	-2.41279	3	3	1
32286	305	188	80.5118	84.4974	333115	43247	1	4	1	2	2	1126.27	2	3	2	1	0	Ativo(>=300min/sem)	0	Não	-0.253537	0.275776	-0.691649	3	1	2
11412	506	161	38.2343	46.5505	553117	18821	1	2	1	2	2	1126.34	4	1	2	4	0	Ativo(>=300min/sem)	0	Sim	-0.709458	1.77577	-1.19503	1	3	1
60308	306	245	54.2112	101.203	335216	79775	1	2	2	2	2	1126.4	3	3	2	3	0	Inativo(0min/sem)	1	Não	0.360382	1.42093	-2.58875	3	3	1
31381	205	139	51.5161	61.1451	223116	21062	2	2	1	2	2	1126.54	4	1	2	0	0	Ativo(>=300min/sem)	0	Não	-0.959148	0.267187	-0.893701	1	3	1
38765	402	102	240.035	294.1	441114	14545	2	3	1	1	1	1126.78	4	2	2	1	1	Ativo(>=300min/sem)	0	Sim	-1.1042	0.114431	-0.737581	1	3	1
29420	303	166	22.0619	16.8383	332215	2219	1	2	2	2	2	1126.89	3	2	2	0	1	Ativo(>=300min/sem)	0	Não	-0.780711	-0.483847	-0.495818	2	2	1
1848	201	51	83.003	89.8452	200113	88979	1	4	1	1	2	1127.5	4	1	2	0	0	Ativo(>=300min/sem)	0	Não	-0.959148	0.267187	-0.893701	1	3	1
9779	303	160	13.4229	17.0239	332117	2567	2	2	1	2	1	1127.89	3	1	2	5	1	Ativo(>=300min/sem)	0	Sim	0.174591	1.03332	-0.595097	2	3	1
24144	302	126	245.092	276.466	331112	16885	1	2	1	1	2	1128.15	1	3	2	0	0	Inativo(0min/sem)	0	Não	1.89055	-1.78197	-1.422	3	1	1
66493	502	48	60.066	112.439	550216	6161	1	2	2	2	1	1128.31	1	4	2	7	0	Ativo(>=300min/sem)	1	Não	3.39925	1.64649	-0.0166085	3	3	2
23312	303	151	24.5945	22.5874	332115	2306	1	2	1	2	2	1128.62	4	1	2	0	1	Ativo(>=300min/sem)	0	Não	-0.784242	-0.498662	-0.511786	1	3	1
54323	401	59	26.9839	43.7895	400116	72455	1	2	1	2	2	1129.03	3	4	2	6	0	Insuf. ativo(<300min/sem)	0	Sim	0.327452	1.80773	-1.82377	3	3	1
63140	207	232	51.5665	62.8533	225114	5653	1	3	1	1	2	1129.1	2	3	2	1	0	Inativo(0min/sem)	1	Sim	0.489281	0.504404	-2.3431	3	2	1
31199	302	142	58.6148	55.9781	331113	17729	2	4	1	1		1129.54	4	4	2	0	0	Ativo(>=300min/sem)	0	Não	-0.45166	-0.0572871	-0.703729	2	1	2
38814	401	47	62.2714	101.054	400116	72455	1	2	1	2	1	1129.89	1	3	2	2	0	Inativo(0min/sem)	0	Sim	1.76165	-0.865446	-1.66765	3	1	1
28982	306	289	62.1479	69.3555	335115	83272	1	2	1	2	1	1130.24	2	1	2	1	1	Inativo(0min/sem)	0	Sim	0.21597	-0.990935	-1.86773	2	1	1
22197	406	141	27.1654	34.8744	443215	10150	1	4	2	2	1	1130.32	2	4	2	0	1	Ativo(>=300min/sem)	0	Sim	-0.269691	-0.793506	-0.289879	3	1	2
16984	401	42	97.1069	122.365	400113	79532	1	3	1	1	1	1130.71	4	2	2	0	0	Ativo(>=300min/sem)	0	Sim	0.577442	-0.646976	-0.259915	1	2	1
29633	303	159	9.05108	11.4792	332117	2567	2	2	1	2	1	1130.81	4	1	2	0	0	Insuf. ativo(<300min/sem)	0	Não	-0.30436	-0.307718	-1.48273	1	2	1
16041	113	239	2.52686	2.61924	117114	2664	2	2	1	1	1	1130.89	2	3	2	3	1	Insuf. ativo(<300min/sem)	0	Sim	0.965341	-0.428482	-0.906536	3	2	1
45877	503	79	21.2567	33.5299	551117	3780	1	2	1	2	2	1130.93	4	3	2	0	0	Insuf. ativo(<300min/sem)	0	Não	-0.81891	-0.0128738	-1.70463	2	1	1
2524	207	228	23.4208	24.1945	225113	5588	1	2	1	1	2	1131.01	3	2	2	0	0	Inativo(0min/sem)	0	Sim	0.350429	-0.882624	-2.07175	2	1	1
54636	205	166	284.626	349.569	223213	20281	2	2	2	1	2	1131.69	4	3	2	0	1	Insuf. ativo(<300min/sem)	0	Não	-1.66251	-0.144589	-1.71863	2	1	1
31307	402	91	30.7231	37.6432	441114	14545	1	2	1	1	1	1131.75	1	2	2	0	1	Ativo(>=300min/sem)	0	Não	0.759411	-1.38319	0.153935	2	1	2
49383	302	136	30.6772	35.5165	331117	14964	2	2	1	2	1	1131.89	1	4	2	1	0	Ativo(>=300min/sem)	0	Não	1.28305	-0.638387	-0.0578635	3	1	2
22953	113	238	12.0133	16.4568	117212	2247	1	2	2	1	1	1131.91	4	1	2	0	1	Ativo(>=300min/sem)	0	Sim	-1.29173	-0.174188	-0.701758	1	3	1
68156	301	92	284.209	372.197	300116	273011	1	3	1	2	1	1131.94	4	1	2	7	0	Insuf. ativo(<300min/sem)	2	Sim	1.43967	3.67384	-1.91875	3	3	1
49385	209	264	28.2558	29.4919	226116	11618	2	2	1	2	3	1132.32	1	2	2	0	0	Ativo(>=300min/sem)	0	Sim	0.577442	-0.646976	-0.259915	2	1	2
8506	306	242	45.4961	126.962	335117	70353	1	3	1	2	2	1132.35	1	4	2	0	0	Insuf. ativo(<300min/sem)	0	Sim	0.724742	-0.897407	-1.03891	3	1	2
36468	201	62	168.91	182.834	200113	88979	2	3	1	1	2	1132.36	4	1	2	0	0	Ativo(>=300min/sem)	0	Não	-0.96268	0.252372	-0.909669	1	3	1
38518	402	94	97.6244	119.582	441115	13442	2	2	1	2	1	1132.46	4	3	2	7	1	Ativo(>=300min/sem)	0	Sim	1.0642	1.31571	-0.444837	3	3	1
59931	401	22	79.1062	99.6824	400113	79532	1	4	1	1	2	1132.49	2	1	2	1	0	Inativo(0min/sem)	1	Não	1.51485	-0.1001	-1.91525	2	2	1
54144	406	149	51.4142	49.1275	443114	9867	1	4	1	1	2	1132.61	3	4	2	0	1	Inativo(0min/sem)	0	Sim	0.0178474	-1.324	-1.87981	3	1	1
53371	111	213	21.4695	39.1852	116116	4617	1	2	1	2	2	1132.95	3	2	2	0	1	Inativo(0min/sem)	0	Sim	-1.00419	-0.70468	-2.29169	2	1	1
59445	406	153	27.2842	59.2163	443117	7540	1	3	1	2	2	1132.98	1	4	2	1	0	Inativo(0min/sem)	1	Sim	1.51485	-0.1001	-1.91525	3	1	1
24487	506	143	28.0424	36.41	553114	22666	1	2	1	1	1	1133.12	4	1	2	1	0	Insuf. ativo(<300min/sem)	0	Sim	-0.62785	0.29056	-1.72449	1	2	1
67193	406	133	38.1438	44.5729	443113	10420	2	3	1	1	1	1133.42	1	4	2	7	0	Insuf. ativo(<300min/sem)	1	Não	2.52098	2.00056	-1.22345	3	3	1
9009	501	19	239.934	501.321	500112	22523	1	4	1	1	2	1133.5	2	3	2	0	1	Ativo(>=300min/sem)	0	Não	-1.80628	0.120657	-0.923665	2	1	2
21426	302	141	103.69	189.991	331217	14573	1	2	2	2	2	1133.53	1	1	2	7	0	Ativo(>=300min/sem)	0	Sim	1.40738	1.80153	-0.588877	3	3	1
43400	301	27	429.607	491.516	300113	298746	1	2	1	1		1133.64	3	3	2	0	1	Inativo(0min/sem)	0	Não	0.0213786	-1.30918	-1.86384	2	1	1
19369	401	22	45.1662	53.9869	400214	80088	1	2	2	1	2	1133.71	1	4	2	4	0	Insuf. ativo(<300min/sem)	0	Não	1.48545	0.301511	-1.1343	3	1	1
47563	301	28	368.877	374.196	300114	295477	1	2	1	1	1	1133.77	4	3	2	0	0	Ativo(>=300min/sem)	0	Não	-0.45166	-0.0572871	-0.703729	2	2	1
48710	301	38	48.0119	90.2073	300117	235544	1	2	1	2	2	1133.9	4	1	2	7	1	Inativo(0min/sem)	0	Não	0.33323	1.41935	-2.43068	2	3	1
62866	301	91	217.017	220.146	300114	295477	1	2	1	1	2	1133.92	1	3	2	0	0	Insuf. ativo(<300min/sem)	1	Sim				3	1	1
23164	301	31	145.101	166.011	300113	298746	1	2	1	1	2	1134.05	1	4	2	0	0	Ativo(>=300min/sem)	0	Sim	1.60301	-1.25148	0.167932	3	1	2
53048	505	106	88.7946	70.8409	552114	11340	1	2	1	1	2	1134.22	2	2	2	3	0	Inativo(0min/sem)	0	Sim	1.43463	-0.281983	-1.92538	3	2	1
29021	403	127	18.1397	16.4157	442113	3270	2	2	1	1	1	1134.48	1	4	2	0	0	Inativo(0min/sem)	0	Sim	1.37953	-1.47231	-1.62794	3	1	1
18691	204	131	20.9635	27.3953	222214	7807	1	2	2	1	2	1135.55	2	4	2	0	1	Ativo(>=300min/sem)	0	Sim				3	1	2
13224	303	147	11.6123	14.7275	332117	2567	1	2	1	2	2	1136.53	3	3	2	0	1	Inativo(0min/sem)	0	Não	0.0178474	-1.324	-1.87981	2	1	1
20482	306	252	45.345	47.4496	335112	85806	1	2	1	1	2	1136.56	1	3	2	0	0	Inativo(0min/sem)	0	Não	1.37953	-1.47231	-1.62794	3	1	1
70208	401	2	114.628	221.88	400117	57045	1	4	1	2		1136.9	4	1	2	0	0	Ativo(>=300min/sem)	5	Sim				3	3	1
68464	503	76	27.6134	29.1447	551116	4325	1	2	1	2	2	1137.11	1	4	2	4	0	Ativo(>=300min/sem)	3	Não	3.23267	2.59372	-0.25408	3	3	2
6056	306	267	34.8424	38.8832	335115	83272	2	3	1	2	1	1137.42	4	1	2	1	0	Insuf. ativo(<300min/sem)	0	Sim	-0.113299	-0.004285	-1.50258	1	2	1
17850	306	235	168.299	187.818	335115	83272	1	2	1	2	2	1137.49	3	1	2	5	0	Ativo(>=300min/sem)	0	Não	1.02172	1.17985	-0.565133	2	3	1
52062	111	208	20.3367	24.4986	116114	5112	1	2	1	1	1	1137.9	1	2	2	0	0	Inativo(0min/sem)	0	Sim	1.89055	-1.78197	-1.422	3	1	1
57100	506	170	249.388	400.112	553112	23802	2	2	1	1	2	1138.04	2	4	2	0	1	Insuf. ativo(<300min/sem)	0	Não	0.90318	-1.64844	-0.641029	3	1	1
9631	306	252	45.345	45.8737	335113	84999	1	2	1	1	2	1138.06	3	3	2	0	1	Insuf. ativo(<300min/sem)	0	Não	-0.122391	-1.04394	-1.06888	2	1	1
22659	306	279	238.661	238.719	335114	86512	1	1	1	1	1	1138.83	3	4	2	0	1	Insuf. ativo(<300min/sem)	0	Sim	0.899649	-1.66326	-0.656997	3	1	1
1179	306	255	57.1871	82.3577	335116	77628	1	2	1	2	2	1138.93	2	1	2	1	1	Insuf. ativo(<300min/sem)	0	Não	-0.44235	-0.430845	-1.29467	2	2	1
63148	503	83	53.5818	84.5187	551117	3780	1	2	1	2	2	1139.06	4	3	2	0	1	Insuf. ativo(<300min/sem)	1	Não	-1.2037	0.629346	-1.76418	2	2	1
64925	306	282	192.066	214.341	335115	83272	1	3	1	2	1	1139.15	2	3	2	0	0	Insuf. ativo(<300min/sem)	1	Sim	0.154452	0.466217	-1.52828	3	2	1
17724	306	282	192.066	192.113	335114	86512	1	2	1	1	1	1139.18	4	1	2	0	1	Ativo(>=300min/sem)	0	Não	-1.80628	0.120657	-0.923665	1	3	1
22650	211	324	5.00872	6.99043	228117	4258	1	2	1	2	2	1139.28	1	2	2	3	1	Ativo(>=300min/sem)	0	Sim	1.33259	-0.472895	0.0943679	3	2	2
5091	401	17	49.4589	95.7351	400117	57045	1	4	1	2	2	1139.31	4	1	2	0	1	Insuf. ativo(<300min/sem)	0	Sim	-1.66251	-0.144589	-1.71863	1	2	1
55300	210	290	18.3794	32.6544	227215	8785	1	2	2	2	1	1139.41	4	2	2	0	1	Ativo(>=300min/sem)	0	Não	-0.784242	-0.498662	-0.511786	1	2	1
22866	402	71	43.0927	53.5306	441213	14482	1	2	2	1	1	1139.63	1	1	2	0	0	Insuf. ativo(<300min/sem)	0	Não	0.724742	-0.897407	-1.03891	2	1	1
33656	501	38	22.6395	28.0748	500115	22710	1	2	1	2	2	1139.73	3	1	2	1	0	Ativo(>=300min/sem)	0	Sim	-1.28264	0.865465	-1.13546	1	3	1
15579	212	375	35.0782	39.3762	229114	21523	1	2	1	1	3	1140.16	4	3	2	0	1	Inativo(0min/sem)	0	Sim				2	1	1
24290	503	93	17.7206	18.7033	551116	4325	1	2	1	2	2	1140.29	4	1	2	0	0	Inativo(0min/sem)	0	Não	-0.675141	-0.27812	-2.4996	1	2	1
69057	505	113	52.7165	53.4681	552116	10789	2	2	1	2		1140.45	3	2	2	3	0	Inativo(0min/sem)	3	Sim	2.81106	2.03982	-2.06203	3	3	1
5090	402	78	54.0348	103.426	441117	10441	1	2	1	2	1	1140.66	1	3	2	1	1	Ativo(>=300min/sem)	0	Não	1.46149	-1.38942	0.340019	3	1	2
11505	401	14	29.1343	31.9651	400115	77546	1	2	1	2	2	1140.67	2	3	2	1	1	Insuf. ativo(<300min/sem)	0	Não	0.0651386	-0.755319	-1.1047	3	1	1
44155	301	25	1669.09	1693.15	300114	295477	1	2	1	1	2	1141.25	3	2	2	0	1	Inativo(0min/sem)	0	Sim				2	1	1
38422	503	75	16.6924	19.177	551113	4090	1	3	1	1	2	1141.35	4	3	2	0	0	Inativo(0min/sem)	0	Sim	-0.675141	-0.27812	-2.4996	2	1	1
23024	212	363	519.954	969.506	229216	21221	1	2	2	2	2	1141.48	4	1	2	0	0	Insuf. ativo(<300min/sem)	0	Não	-0.81891	-0.0128738	-1.70463	1	2	1
50971	301	30	260.429	297.958	300113	298746	1	2	1	1	2	1141.58	4	3	2	0	0	Inativo(0min/sem)	0	Não	-0.164122	-0.587779	-2.29366	2	1	1
8482	406	138	22.2715	26.0254	443113	10420	2	3	1	1	1	1142.28	1	4	2	0	1	Insuf. ativo(<300min/sem)	0	Não	0.39216	-1.33878	-0.846969	3	1	2
28702	211	328	14.5093	15.9628	228113	5307	1	2	1	1	2	1142.5	1	3	2	0	1	Insuf. ativo(<300min/sem)	0	Não	0.90318	-1.64844	-0.641029	3	1	1
12645	401	14	34.0416	53.3938	400215	80114	1	2	2	2	1	1142.52	4	3	2	0	0	Insuf. ativo(<300min/sem)	0	Não	-0.81891	-0.0128738	-1.70463	2	1	1
846	201	37	40.387	44.8074	200114	91790	1	2	1	1	2	1143.03	1	4	2	0	0	Insuf. ativo(<300min/sem)	0	Não	1.74678	-1.51673	-0.627033	3	1	2
60684	402	88	10.0864	12.3551	441115	13442	1	4	1	2	1	1143.13	1	4	2	1	0	Ativo(>=300min/sem)	1	Não	1.73833	0.120733	-0.119381	3	2	2
13569	201	5	75.4776	81.6995	200113	88979	2	3	1	1	2	1143.14	4	1	2	0	0	Ativo(>=300min/sem)	0	Sim	-1.4737	0.562031	-1.11561	1	3	1
2720	211	337	18.8511	20.7395	228113	5307	2	2	1	1	1	1143.28	2	1	2	1	0	Insuf. ativo(<300min/sem)	0	Não	-0.113299	-0.004285	-1.50258	2	2	1
21710	303	165	14.4545	13.2749	332115	2306	2	2	1	2	1	1143.39	3	3	2	1	1	Insuf. ativo(<300min/sem)	0	Não	-0.445881	-0.44566	-1.31064	2	1	1
54932	306	262	189.186	191.392	335113	84999	1	3	1	1	1	1144.05	4	1	2	1	0	Insuf. ativo(<300min/sem)	0	Sim	-0.113299	-0.004285	-1.50258	1	2	1
60143	506	163	36.1139	46.8899	553114	22666	1	3	1	1		1144.11	3	1	2	5	0	Ativo(>=300min/sem)	1	Não	-0.0595861	2.85313	-1.26044	2	3	1
40017	306	279	362.683	356.205	335213	87721	1	3	2	1	2	1144.22	2	4	2	0	1	Insuf. ativo(<300min/sem)	0	Não	0.385098	-1.36841	-0.878904	3	1	1
66460	206	208	14.896	19.599	224116	6288	2	2	1	2	2	1144.22	2	4	2	1	0	Inativo(0min/sem)	1	Sim	-0.0252694	0.799249	-2.565	3	1	1
67717	401	43	56.1669	108.72	400117	57045	1	3	1	2	1	1144.41	2	1	2	3	0	Insuf. ativo(<300min/sem)	2	Sim	1.701	1.85561	-1.41149	3	3	1
8302	305	178	60.6198	51.7767	333113	43689	1	2	1	1	2	1145.07	4	2	2	1	1	Inativo(0min/sem)	0	Sim	-0.305643	-0.72572	-2.12157	2	2	1
21238	302	103	31.9835	37.0289	331117	14964	1	2	1	2	2	1145.7	4	1	2	0	1	Inativo(0min/sem)	0	Sim	-1.51874	-0.409835	-2.51359	1	2	1
61519	301	44	201.536	263.93	300116	273011	1	2	1	2	1	1146.09	2	3	2	0	0	Ativo(>=300min/sem)	1	Sim	0.0142139	0.746278	-0.717343	3	2	2
17694	306	255	57.1871	159.587	335117	70353	1	3	1	2	2	1146.13	3	4	2	4	0	Inativo(0min/sem)	0	Não	1.11114	0.316295	-2.16714	3	2	1
69730	406	131	26.3849	33.186	443115	10036	1	2	1	2	1	1146.5	2	3	2	6	0	Ativo(>=300min/sem)	4	Não	3.0445	4.56421	-0.783155	3	3	1
66669	110	183	48.4554	72.4705	115217	9677	1	2	2	2	2	1146.9	3	1	2	0	0	Insuf. ativo(<300min/sem)	1	Sim	-0.356568	0.775876	-1.73422	2	3	1
32567	502	71	41.4117	77.5198	550216	6161	1	2	2	2	2	1147.35	4	3	2	0	1	Insuf. ativo(<300min/sem)	0	Não	-1.15149	-0.454248	-1.51269	2	1	1
9511	209	274	73.1247	97.5854	226117	10301	1	2	1	2	2	1147.47	4	3	2	0	0	Insuf. ativo(<300min/sem)	0	Não				2	1	1
31893	403	128	13.9142	12.5917	442113	3270	2	2	1	1	1	1147.51	4	3	2	0	1	Inativo(0min/sem)	0	Não	0.528867	-1.63366	-1.67387	2	1	1
54159	305	204	148.884	127.165	333113	43689	1	3	1	1	1	1147.53	2	3	2	0	1	Ativo(>=300min/sem)	0	Não				2	1	2
39892	402	93	59.4789	77.0168	441116	12533	1	3	1	2	1	1147.78	4	2	2	1	0	Ativo(>=300min/sem)	0	Não	1.27952	-0.653202	-0.0738313	1	3	1
67557	205	173	124.935	151.728	223115	22251	1	2	1	2	2	1148.13	4	3	2	0	0	Ativo(>=300min/sem)	2	Não	-0.556076	2.1099	-1.20671	2	3	1
53394	501	31	40.845	40.2125	500116	19789	1	3	1	2	1	1148.32	4	3	2	1	0	Ativo(>=300min/sem)	0	Sim	-0.771619	0.555805	-0.929524	2	2	1
32904	506	177	53.7322	141.337	553212	23968	1	2	2	1	2	1148.48	1	4	2	0	1	Inativo(0min/sem)	0	Sim	1.55797	-2.22335	-1.23005	3	1	1
34454	202	99	42.5861	43.8897	221215	8709	1	2	2	2	1	1149.02	3	4	2	0	0	Ativo(>=300min/sem)	0	Não				2	1	2
59762	505	113	52.7165	53.1433	552115	10486	2	2	1	2	1	1149.28	4	1	2	4	0	Inativo(0min/sem)	1	Sim	0.547912	1.70955	-2.62457	2	3	1
57055	401	7	284.148	339.787	400114	77382	1	2	1	1	1	1149.46	3	4	2	1	0	Inativo(0min/sem)	0	Não	-0.484081	0.0253136	-2.51945	3	1	1
24922	406	146	44.2353	55.6377	443115	10036	1	2	1	2	2	1149.7	1	2	2	0	0	Inativo(0min/sem)	0	Sim	0.357492	-0.852994	-2.03981	3	1	1
9567	210	313	18.7826	20.8018	227113	8646	1	2	1	1	1	1150.09	1	4	2	0	1	Ativo(>=300min/sem)	0	Não	0.75588	-1.39801	0.137967	3	1	2
15650	501	1	8.76283	10.8666	500115	22710	1	2	1	2	1	1150.12	3	2	2	0	0	Ativo(>=300min/sem)	0	Sim				2	2	1
22555	201	16	54.5193	64.0779	200115	89938	1	2	1	2	1	1150.12	3	3	2	0	0	Ativo(>=300min/sem)	0	Sim	-0.448129	-0.0424724	-0.687761	2	1	2
213	106	108	18.4959	33.4592	113217	15695	1	2	2	2		1150.37	2	1	2	0	0	Inativo(0min/sem)	0	Não				2	1	1
28255	306	226	200.537	200.586	335114	86512	1	2	1	1	1	1150.51	1	4	2	0	0	Inativo(0min/sem)	0	Sim	1.89055	-1.78197	-1.422	3	1	1
58394	206	199	74.8896	116.976	224115	7186	2	4	1	2	1	1151.19	1	4	2	0	0	Ativo(>=300min/sem)	0	Não				3	1	2
63573	401	42	97.1069	122.365	400113	79532	1	3	1	1	1	1151.38	1	4	2	0	1	Insuf. ativo(<300min/sem)	1	Sim				3	1	2
21471	406	155	44.8513	50.8453	443116	9069	1	2	1	2	1	1151.57	2	2	2	1	0	Inativo(0min/sem)	0	Não	1.57059	-1.16888	-1.64779	2	1	1
61417	402	72	23.078	28.2687	441115	13442	1	2	1	2	1	1151.7	2	4	2	5	1	Insuf. ativo(<300min/sem)	1	Não	1.28819	1.23235	-1.22967	3	3	1
29062	406	156	39.2913	49.4192	443115	10036	2	2	1	2	1	1152.18	4	1	2	0	0	Insuf. ativo(<300min/sem)	0	Não	-0.307891	-0.322533	-1.49869	1	2	1
64132	401	15	282.806	338.036	400214	80088	1	2	2	1	1	1152.47	3	3	2	0	1	Ativo(>=300min/sem)	1	Não	-0.318368	0.304903	-0.5254	2	2	1
42082	306	236	230.825	241.538	335112	85806	1	4	1	1	2	1152.67	4	1	2	0	1	Insuf. ativo(<300min/sem)	0	Sim	-1.66251	-0.144589	-1.71863	1	2	1
12658	301	66	150.85	197.552	300116	273011	1	3	1	2	2	1152.7	3	4	2	1	0	Inativo(0min/sem)	0	Não	-0.48055	0.0401283	-2.50348	3	1	1
5681	305	188	80.5118	84.4974	333115	43247	1	2	1	2	2	1152.89	4	1	2	0	0	Insuf. ativo(<300min/sem)	0	Não	-1.32993	0.296785	-1.91057	1	2	1
2379	505	125	68.1609	68.7128	552115	10486	1	2	1	2	1	1153.15	4	1	2	0	0	Inativo(0min/sem)	0	Não				1	2	1
67261	210	286	28.9168	36.6515	227116	8166	2	4	1	2	2	1153.29	2	1	2	3	0	Ativo(>=300min/sem)	1	Sim	0.587395	1.65658	-0.77691	3	3	1
32606	403	125	9.22877	11.5794	442116	2872	1	3	1	2	1	1153.57	1	4	2	3	0	Ativo(>=300min/sem)	0	Não	1.66164	-0.0463356	-0.113543	3	2	2
54533	106	111	83.4329	126.024	113212	17943	1	2	2	1	1	1153.81	2	1	2	0	1	Ativo(>=300min/sem)	0	Não	-1.80628	0.120657	-0.923665	2	2	1
20445	301	80	1446.87	1655.37	300113	298746	1	2	1	1	2	1153.92	1	2	2	0	1	Insuf. ativo(<300min/sem)	0	Não	1.4142	-1.9581	-0.43509	3	1	1
37103	106	99	70.7289	82.8455	113114	18958	2	2	1	1	2	1154.48	3	3	2	0	0	Inativo(0min/sem)	0	Não	-0.16059	-0.572964	-2.27769	2	1	1
14860	301	10	2791.22	4975.52	300112	299666	2	2	1	1	2	1154.71	4	4	2	1	1	Insuf. ativo(<300min/sem)	0	Não	0.576158	-1.06498	-0.89876	2	1	1
63390	402	98	29.8693	36.5875	441115	13442	1	2	1	2	1	1154.92	2	1	2	4	1	Inativo(0min/sem)	1	Não	0.729881	0.973329	-2.21072	3	3	1
27411	212	377	25.4133	30.9236	229113	21027	2	3	1	1	1	1154.96	3	2	2	1	0	Inativo(0min/sem)	0	Não	0.54149	-0.57919	-2.09161	2	1	1
2457	305	194	136.253	116.377	333113	43689	1	3	1	1	1	1155.26	3	4	2	0	1	Ativo(>=300min/sem)	0	Sim	-0.269691	-0.793506	-0.289879	2	1	2
42169	403	118	16.122	25.9403	442117	2285	1	3	1	2	2	1155.36	4	1	2	0	1	Insuf. ativo(<300min/sem)	0	Não	-1.14796	-0.439434	-1.49672	1	2	1
14421	210	298	23.7953	33.29	227115	8623	1	2	1	2	2	1155.44	4	4	2	0	1	Inativo(0min/sem)	0	Não	0.532398	-1.61884	-1.6579	2	1	1
35312	403	128	13.9142	12.5917	442113	3270	2	2	1	1	2	1155.85	2	2	2	1	1	Ativo(>=300min/sem)	0	Sim	0.94694	-1.09458	0.118112	2	2	2
1684	301	78	805.594	921.686	300113	298746	1	2	1	1	2	1156.09	1	2	2	3	0	Inativo(0min/sem)	0	Sim	0.927141	0.0424911	-2.11535	3	1	1
38152	302	132	57.9803	90.518	331212	17784	1	3	2	1	1	1156.15	4	3	2	0	1	Insuf. ativo(<300min/sem)	0	Não	-1.66251	-0.144589	-1.71863	2	1	1
31233	406	145	74.3538	86.8862	443113	10420	1	3	1	1	2	1156.43	3	4	2	0	1	Insuf. ativo(<300min/sem)	0	Não	0.388629	-1.3536	-0.862936	3	1	1
50682	506	166	56.9519	80.3906	553113	22749	1	2	1	1	2	1156.46	1	4	2	1	0	Inativo(0min/sem)	0	Sim	2.08161	-1.47854	-1.44185	3	1	1
53299	207	214	49.2498	124.583	225117	5367	2	2	1	2	2	1156.5	1	4	2	5	1	Ativo(>=300min/sem)	0	Sim	1.71471	0.133971	0.0546563	3	2	2
8279	402	80	56.4014	80.4812	441112	13643	1	2	1	1	1	1156.61	3	1	2	0	1	Ativo(>=300min/sem)	0	Não	-1.29173	-0.174188	-0.701758	1	2	1
7679	201	5	17.6047	19.0559	200113	88979	2	3	1	1	2	1156.67	3	3	2	0	1	Insuf. ativo(<300min/sem)	0	Não	-0.636941	-0.749093	-1.29078	2	1	1
2034	401	62	238.982	387.821	400116	72455	1	2	1	2	1	1157.08	4	3	2	1	1	Inativo(0min/sem)	0	Não	-0.816663	-0.416061	-2.32751	2	1	1
21057	401	46	13.2415	25.6309	400117	57045	1	2	1	2	1	1157.23	4	4	2	4	1	Inativo(0min/sem)	0	Não	-0.243482	0.494239	-2.38708	3	2	1
23812	301	53	399.524	761.734	300216	274807	1	3	2	2	2	1157.98	3	4	2	0	1	Ativo(>=300min/sem)	0	Não	-0.780711	-0.483847	-0.495818	2	1	2
34148	401	28	117.477	128.892	400115	77546	1	2	1	2	2	1158.4	3	3	2	0	1	Inativo(0min/sem)	0	Sim	-1.51874	-0.409835	-2.51359	2	1	1
8965	306	244	446.802	901.784	335217	67374	1	3	2	2	2	1158.57	4	4	2	7	0	Inativo(0min/sem)	0	Não				3	3	1
52737	201	43	29.3151	59.0376	200217	69318	1	2	2	2	2	1158.89	2	3	2	0	0	Inativo(0min/sem)	0	Sim	0.350429	-0.882624	-2.07175	3	1	1
65382	212	349	74.5515	87.4703	229115	21573	1	2	1	2	2	1159.3	4	1	2	1	0	Inativo(0min/sem)	1	Sim	-0.0217383	0.814064	-2.54903	2	3	1
29776	406	146	44.2353	42.2679	443114	9867	1	3	1	1	2	1159.55	4	3	2	2	1	Inativo(0min/sem)	0	Não	-0.625602	-0.112628	-2.34737	2	2	1
63753	305	185	15.8422	19.4681	333116	40485	1	2	1	2	2	1159.67	1	4	2	1	1	Inativo(0min/sem)	1	Sim	1.69682	-0.836319	-1.5014	3	1	1
58185	101	26	124.138	144.955	100113	25867	1	2	1	1	2	1159.84	1	4	2	0	0	Insuf. ativo(<300min/sem)	0	Não	1.23576	-1.20707	-0.832972	3	1	2
4861	301	80	1446.87	1655.37	300113	298746	1	3	1	1	2	1159.85	3	2	2	0	1	Inativo(0min/sem)	0	Sim	-0.493172	-1.01434	-2.08575	2	1	1
15383	403	123	8.2902	13.339	442117	2285	2	2	1	2	1	1159.86	2	4	2	0	0	Inativo(0min/sem)	0	Sim				3	1	1
21403	305	221	308.882	263.823	333113	43689	2	2	1	1	1	1159.87	3	3	2	0	1	Ativo(>=300min/sem)	0	Sim	-0.77718	-0.469032	-0.479851	2	1	2
51884	402	83	52.6685	64.5316	441114	14545	1	2	1	1	1	1160	3	4	2	2	1	Inativo(0min/sem)	0	Não	-0.111052	-0.407472	-2.12546	3	1	1
1700	401	26	279.972	334.793	400114	77382	1	2	1	1	1	1160.21	4	2	2	2	1	Inativo(0min/sem)	0	Não	0.914519	-1.01198	-1.69761	2	2	1
69683	501	31	56.2868	55.4151	500116	19789	1	2	1	2	2	1160.37	4	1	2	1	1	Inativo(0min/sem)	4	Sim	0.507563	2.98934	-2.71565	3	3	1
2806	505	129	45.4768	36.2817	552114	11340	1	2	1	1	1	1160.57	3	1	2	0	1	Inativo(0min/sem)	0	Sim	0.0213786	-1.30918	-1.86384	1	1	1
40055	506	166	91.3254	118.576	553114	22666	1	2	1	1	1	1161.03	3	4	2	1	0	Ativo(>=300min/sem)	0	Sim	0.253951	-0.0486984	-0.501678	3	1	2
47104	106	139	49.3662	54.314	113113	18114	1	2	1	1	2	1161.06	4	1	2	0	0	Ativo(>=300min/sem)	0	Não	-0.959148	0.267187	-0.893701	1	3	1
22608	502	72	24.2158	20.913	550114	7016	1	2	1	1	2	1161.59	1	3	2	0	0	Insuf. ativo(<300min/sem)	0	Não	1.23576	-1.20707	-0.832972	3	1	1
21295	212	374	107.203	125.78	229115	21573	1	2	1	2	2	1161.7	1	3	2	3	1	Ativo(>=300min/sem)	0	Sim	0.307021	0.131608	-0.333479	3	2	2
38584	403	128	18.7236	43.8242	442112	3266	2	2	1	1	1	1161.8	4	4	2	0	0	Insuf. ativo(<300min/sem)	0	Sim	0.20666	-0.617378	-1.27679	2	1	1
11431	210	292	13.4006	16.9851	227116	8166	1	2	1	2	1	1162.35	1	4	2	0	1	Inativo(0min/sem)	0	Não	1.55797	-2.22335	-1.23005	3	1	1
65761	306	248	157.538	206.912	335215	83896	1	2	2	2	1	1162.67	2	3	2	1	0	Ativo(>=300min/sem)	1	Não	0.205274	1.04971	-0.737199	3	2	2
14468	302	133	88.4942	78.3478	331114	17589	2	2	1	1	1	1162.72	4	1	2	1	1	Inativo(0min/sem)	0	Sim	-0.816663	-0.416061	-2.32751	1	2	1
70161	301	92	56.2226	105.634	300117	235544	1	2	1	2	2	1162.75	4	4	2	6	0	Inativo(0min/sem)	5	Sim	2.76528	5.41216	-2.84648	3	3	1
19785	302	103	84.3248	80.5316	331113	17729	1	2	1	1	2	1162.82	1	4	2	0	1	Inativo(0min/sem)	0	Não	1.55797	-2.22335	-1.23005	3	1	1
56655	206	197	31.2464	65.609	224213	6756	1	2	2	1	2	1162.9	3	1	2	0	0	Insuf. ativo(<300min/sem)	0	Não	-0.300828	-0.292904	-1.46676	1	2	1
38788	302	137	55.3943	64.1328	331117	14964	2	2	1	2	1	1162.93	1	4	2	1	1	Inativo(0min/sem)	0	Não	1.23801	-1.61025	-1.45585	3	1	1
34473	210	311	24.2879	26.899	227113	8646	1	2	1	1	2	1163.07	4	1	2	5	0	Insuf. ativo(<300min/sem)	0	Não	0.136391	1.50429	-1.80391	2	3	1
48648	402	91	72.1195	91.8688	441214	14149	1	2	2	1	1	1163.1	1	3	2	1	1	Ativo(>=300min/sem)	0	Sim	1.46149	-1.38942	0.340019	3	1	2
48980	401	27	26.7624	43.4301	400116	72455	1	2	1	2	1	1163.37	4	2	2	1	1	Inativo(0min/sem)	0	Não	1.23448	-1.62507	-1.47182	2	2	1
8709	201	19	196.249	274.743	200116	80730	1	2	1	2		1163.56	2	3	2	0	0	Inativo(0min/sem)	0	Não				3	1	1
43844	403	121	36.7599	36.0491	442115	3189	2	2	1	2	1	1163.63	2	4	2	1	1	Inativo(0min/sem)	0	Sim	0.723459	-1.31541	-1.67776	3	1	1
9512	306	291	31.5996	63.7776	335217	67374	1	2	2	2	1	1163.82	1	4	2	1	0	Insuf. ativo(<300min/sem)	0	Não	0.915803	-0.593974	-1.05877	3	1	2
12589	305	169	57.2552	79.3934	333117	37773	1	3	1	2	2	1164.77	3	4	2	3	0	Inativo(0min/sem)	0	Sim	1.43463	-0.281983	-1.92538	3	1	1
25140	302	115	21.7861	25.2229	331117	14964	1	2	1	2	2	1165.42	3	4	2	0	0	Inativo(0min/sem)	0	Sim				3	1	1
17552	506	161	43.5846	55.5333	553115	24507	1	2	1	2	2	1165.44	4	4	2	0	1	Inativo(0min/sem)	0	Sim	0.0178474	-1.324	-1.87981	2	1	1
12145	201	48	152.106	212.944	200116	80730	1	2	1	2	2	1165.65	3	4	2	2	1	Ativo(>=300min/sem)	0	Sim	1.138	-0.791143	0.0982558	3	2	2
43154	406	138	42.1609	67.7903	443213	10553	2	2	2	1	1	1165.83	1	4	2	0	1	Insuf. ativo(<300min/sem)	0	Não	0.90318	-1.64844	-0.641029	3	1	2
55834	207	222	8.63109	21.8332	225117	5367	1	2	1	2		1165.93	1	4	2	0	1	Inativo(0min/sem)	0	Sim	1.04695	-1.91369	-1.43599	3	1	1
65361	502	60	22.3719	32.1549	550112	6660	1	4	1	1	1	1166.09	2	2	2	1	0	Inativo(0min/sem)	1	Sim	-0.0217383	0.814064	-2.54903	3	2	1
41751	301	87	266.366	304.751	300113	298746	1	3	1	1	2	1166.19	1	2	2	0	1	Inativo(0min/sem)	0	Não				3	1	1
41965	212	357	119.711	134.379	229114	21523	1	2	1	1	2	1166.8	3	1	2	3	0	Inativo(0min/sem)	0	Sim	-0.61298	0.94184	-2.7651	2	2	1
38963	305	208	12.5357	15.4048	333116	40485	1	2	1	2	1	1166.93	3	4	2	1	1	Ativo(>=300min/sem)	0	Não	0.94694	-1.09458	0.118112	3	1	2
29682	101	18	33.6901	39.3394	100113	25867	1	2	1	1	1	1167.02	4	3	2	0	1	Insuf. ativo(<300min/sem)	0	Não	-1.66251	-0.144589	-1.71863	2	1	1
10594	306	264	186.404	195.055	335112	85806	1	2	1	1	2	1167.03	2	4	2	0	1	Insuf. ativo(<300min/sem)	0	Não	0.388629	-1.3536	-0.862936	3	1	1
1359	506	171	94.7912	120.778	553115	24507	1	2	1	2	2	1167.87	3	3	2	0	1	Insuf. ativo(<300min/sem)	0	Sim	0.385098	-1.36841	-0.878904	2	1	1
47003	301	35	98.9623	133.116	300214	305178	1	2	2	1	2	1167.98	4	3	2	0	0	Insuf. ativo(<300min/sem)	0	Não	-0.81891	-0.0128738	-1.70463	2	1	1
52404	402	95	64.3397	91.8087	441112	13643	1	2	1	1	2	1168.25	1	4	2	0	1	Inativo(0min/sem)	0	Não	0.0213786	-1.30918	-1.86384	3	1	1
7948	403	129	4.21513	3.70093	442114	3438	2	2	1	1	2	1169.19	4	1	2	1	0	Ativo(>=300min/sem)	0	Sim	-0.771619	0.555805	-0.929524	1	3	1
23744	207	228	23.4208	34.9003	225112	6206	1	2	1	1	2	1169.38	1	3	2	0	1	Inativo(0min/sem)	0	Não	1.04695	-1.91369	-1.43599	3	1	1
35129	210	301	63.0696	79.9397	227116	8166	2	3	1	2	2	1169.55	4	3	2	3	0	Inativo(0min/sem)	0	Sim	0.40906	0.322521	-2.35323	2	2	1
69155	212	368	78.2856	91.8515	229115	21573	1	3	1	2	2	1169.68	4	2	2	1	0	Insuf. ativo(<300min/sem)	3	Não	0.748584	2.61237	-1.86114	3	3	1
8772	305	169	104.785	109.972	333115	43247	1	2	1	2	1	1169.99	4	3	2	1	0	Insuf. ativo(<300min/sem)	0	Sim	-1.13887	0.600219	-1.93043	2	2	1
44076	501	20	63.069	62.0923	500116	19789	1	2	1	2	1	1170.03	4	1	2	0	0	Ativo(>=300min/sem)	0	Sim	-1.4737	0.562031	-1.11561	1	3	1
12113	401	19	107.512	168.632	400215	80114	2	2	2	2	1	1170.14	1	4	2	1	0	Ativo(>=300min/sem)	0	Não	1.79407	-0.948047	0.148076	3	1	2
33138	401	62	238.982	262.203	400115	77546	1	2	1	2	1	1170.3	2	4	2	3	0	Inativo(0min/sem)	0	Não	0.40906	0.322521	-2.35323	3	1	1
31476	202	99	49.1288	48.1577	221114	9667	1	2	1	1	2	1170.4	3	1	2	0	0	Insuf. ativo(<300min/sem)	0	Não	-0.81891	-0.0128738	-1.70463	1	2	1
49726	306	266	633.865	641.257	335113	84999	1	2	1	1	2	1170.51	1	4	2	0	1	Insuf. ativo(<300min/sem)	0	Sim	1.4142	-1.9581	-0.43509	3	1	2
45834	305	220	17.5493	21.566	333116	40485	1	2	1	2	2	1170.71	2	4	2	1	1	Ativo(>=300min/sem)	0	Sim	0.43592	-0.784918	-0.0878278	3	1	2
21308	301	84	298.755	303.062	300114	295477	2	2	1	1	1	1170.89	2	4	2	1	1	Ativo(>=300min/sem)	0	Não	1.46149	-1.38942	0.340019	3	1	2
11597	506	143	28.0424	39.3162	553215	22976	1	4	2	2		1171.18	4	1	2	0	0	Ativo(>=300min/sem)	0	Não	-1.4737	0.562031	-1.11561	1	3	1
42725	306	243	90.6153	90.6372	335114	86512	1	3	1	1	2	1171.31	4	3	2	2	0	Insuf. ativo(<300min/sem)	0	Sim	-0.947809	0.903652	-1.95028	2	2	1
641	301	95	149.486	280.862	300117	235544	1	2	1	2	2	1171.48	1	4	2	1	0	Ativo(>=300min/sem)	0	Sim	1.28305	-0.638387	-0.0578635	3	1	2
695	306	260	191.564	213.78	335115	83272	1	2	1	2	2	1172.02	1	4	2	1	1	Inativo(0min/sem)	0	Sim	1.74903	-1.91991	-1.24991	3	1	1
21312	301	90	367.702	494.602	300214	305178	1	2	2	1	2	1172.55	4	4	2	0	1	Inativo(0min/sem)	0	Sim				2	1	1
59942	301	79	58.8958	77.1293	300116	273011	1	3	1	2	2	1172.73	1	1	2	2	1	Insuf. ativo(<300min/sem)	1	Sim	0.722073	0.351679	-1.13817	3	3	1
12601	401	42	100.468	200.186	400112	77974	1	3	1	1	1	1172.84	1	4	2	0	0	Insuf. ativo(<300min/sem)	0	Não	1.74678	-1.51673	-0.627033	3	1	2
56522	305	178	127.392	224.372	333112	45094	1	2	1	1	2	1173.51	4	3	2	1	0	Insuf. ativo(<300min/sem)	0	Sim	-1.13887	0.600219	-1.93043	2	2	1
27332	207	232	26.09	31.8005	225114	5653	1	2	1	1	1	1173.58	3	3	2	0	1	Inativo(0min/sem)	0	Não	0.532398	-1.61884	-1.6579	2	1	1
53135	211	314	15.997	15.3525	228114	4330	2	2	1	1	1	1173.99	2	1	2	0	0	Ativo(>=300min/sem)	0	Sim	-0.959148	0.267187	-0.893701	2	2	1
22069	106	126	10.936	14.8793	113116	17654	1	2	1	2	2	1174	3	1	2	0	0	Inativo(0min/sem)	0	Sim	-0.67161	-0.263305	-2.48363	1	1	1
53341	505	115	69.6579	110.707	552112	10059	2	2	1	1	1	1174.33	3	4	2	0	1	Inativo(0min/sem)	0	Não	1.04342	-1.9285	-1.45196	3	1	1
53279	402	102	114.448	111.745	441113	12546	2	2	1	1	1	1175.47	4	1	2	0	0	Inativo(0min/sem)	0	Sim	-0.675141	-0.27812	-2.4996	1	2	1
15107	305	190	37.7503	52.3468	333117	37773	1	2	1	2	2	1175.54	1	4	2	0	0	Inativo(0min/sem)	0	Não	1.89055	-1.78197	-1.422	3	1	1
65595	212	374	89.4517	130.143	229117	18917	1	2	1	2	1	1175.62	4	3	2	1	1	Inativo(0min/sem)	1	Não	0.664188	-0.261444	-1.96118	2	2	1
2283	402	70	122.642	150.266	441114	14545	1	4	1	1	3	1176.06	1	4	2	0	1	Insuf. ativo(<300min/sem)	0	Sim	1.4142	-1.9581	-0.43509	3	1	2
9105	402	90	42.9959	61.3523	441112	13643	1	2	1	1	2	1176.35	3	4	2	0	1	Inativo(0min/sem)	0	Não	0.528867	-1.63366	-1.67387	3	1	1
63401	306	291	31.5996	63.7776	335217	67374	1	2	2	2	1	1177.01	4	1	2	1	0	Inativo(0min/sem)	1	Não	1.00383	0.20956	-2.12119	2	3	1
54595	501	19	214.182	274.213	500113	23180	1	2	1	1	2	1177.31	4	1	2	1	1	Inativo(0min/sem)	0	Sim	-1.32768	-0.106402	-2.53345	1	2	1
7780	502	51	19.3394	36.202	550216	6161	1	3	2	2		1177.55	3	2	2	5	1	Inativo(0min/sem)	0	Sim	-0.563441	1.10733	-2.61287	3	3	1
61366	201	25	88.6723	104.219	200115	89938	1	3	1	2	2	1178	1	4	2	7	0	Inativo(0min/sem)	1	Não	3.68678	1.116	-1.60654	3	3	1
67912	105	86	12.0909	14.3255	112114	3600	1	2	1	1	2	1178.58	3	2	2	0	1	Ativo(>=300min/sem)	2	Não	-0.377639	1.35887	-0.808825	2	3	1
64520	209	271	15.9458	21.2798	226117	10301	1	2	1	2	1	1178.69	1	4	2	7	0	Inativo(0min/sem)	1	Sim	3.68678	1.116	-1.60654	3	3	1
6205	201	53	25.9279	28.7657	200114	91790	2	2	1	1	1	1178.92	1	3	2	1	0	Ativo(>=300min/sem)	0	Sim	0.772034	-0.328728	-0.263803	3	1	2
39524	301	67	417.592	477.77	300113	298746	1	2	1	1	1	1178.99	4	4	2	1	1	Insuf. ativo(<300min/sem)	0	Não	-0.449412	-0.460474	-1.32661	2	1	1
37021	505	133	31.6799	26.7346	552113	10224	2	3	1	1	1	1179.03	2	1	2	1	0	Inativo(0min/sem)	0	Sim	-0.48055	0.0401283	-2.50348	2	1	1
21719	202	88	32.657	45.8946	221112	8566	1	2	1	1	2	1179.21	4	1	2	0	1	Ativo(>=300min/sem)	0	Não	-1.80628	0.120657	-0.923665	1	3	1
16239	210	285	45.7613	69.571	227214	9087	2	3	2	1	2	1179.28	1	3	2	1	1	Ativo(>=300min/sem)	0	Sim	-0.0750994	-0.475258	-0.293767	3	1	2
63319	406	150	40.6488	38.8409	443114	9867	2	2	1	1	1	1179.45	4	1	2	7	0	Insuf. ativo(<300min/sem)	1	Não	0.980855	2.89991	-1.87321	3	3	1
34929	402	67	74.3534	142.317	441117	10441	1	2	1	2	2	1179.47	4	3	2	0	1	Inativo(0min/sem)	0	Sim	-1.00419	-0.70468	-2.29169	2	1	1
44446	305	193	247.337	211.256	333113	43689	1	2	1	1	2	1179.67	1	4	2	0	0	Insuf. ativo(<300min/sem)	0	Sim	1.23576	-1.20707	-0.832972	3	1	2
15168	502	64	26.0743	28.6427	550214	6434	1	4	2	1	2	1179.76	1	4	2	0	0	Insuf. ativo(<300min/sem)	0	Não	0.210191	-0.602563	-1.26082	3	1	2
57494	305	205	165.48	229.464	333117	37773	2	2	1	2	1	1180.04	1	4	2	4	1	Inativo(0min/sem)	0	Sim	2.32221	-1.00961	-1.30948	3	1	1
67347	210	298	23.7953	42.2768	227215	8785	1	2	2	2	2	1180.27	4	1	2	3	1	Inativo(0min/sem)	1	Não	0.53882	0.669896	-2.19087	2	3	1
46802	210	305	41.1912	45.6196	227113	8646	2	3	1	1	1	1180.71	3	1	2	0	0	Insuf. ativo(<300min/sem)	0	Não	-0.81891	-0.0128738	-1.70463	1	2	1
16328	101	45	46.9585	72.7426	100115	24738	1	2	1	2	1	1180.85	2	3	2	0	1	Inativo(0min/sem)	0	Não	0.0143163	-1.33881	-1.89578	3	1	1
4605	209	281	51.8406	69.1817	226117	10301	2	2	1	2	1	1181.05	2	4	2	1	0	Ativo(>=300min/sem)	0	Sim	0.257483	-0.0338836	-0.48571	3	1	2
5228	212	349	90.792	157.656	229215	21749	1	2	2	2	1	1181.16	3	2	2	1	1	Insuf. ativo(<300min/sem)	0	Não	-0.956901	-0.136	-1.51658	2	2	1
14639	201	26	106.8	164.692	200213	89392	1	3	2	1		1181.21	1	2	2	0	1	Inativo(0min/sem)	0	Não	0.0249097	-1.29437	-1.84787	3	1	1
15018	301	99	592.427	1273.27	300212	307987	1	3	2	1	2	1181.44	2	1	2	0	1	Insuf. ativo(<300min/sem)	0	Não	-0.636941	-0.749093	-1.29078	2	1	1
18701	201	26	108.052	245.747	200212	91958	1	2	2	1	1	1181.51	4	1	2	0	1	Inativo(0min/sem)	0	Sim	-1.51874	-0.409835	-2.51359	1	2	1
69350	211	330	18.7594	20.6387	228113	5307	1	2	1	1	2	1181.6	1	4	2	0	1	Inativo(0min/sem)	4	Sim	3.39322	0.872394	-1.41225	3	3	1
14131	201	28	141.706	166.551	200115	89938	1	3	1	2	2	1182.12	1	4	2	1	1	Insuf. ativo(<300min/sem)	0	Não	1.60526	-1.65467	-0.454946	3	1	2
21433	502	67	25.8855	28.5627	550115	7989	2	2	1	2	2	1182.25	1	4	2	0	1	Inativo(0min/sem)	0	Não	1.55797	-2.22335	-1.23005	3	1	1
42205	301	95	149.486	195.765	300116	273011	1	2	1	2	2	1182.45	1	1	2	0	0	Insuf. ativo(<300min/sem)	0	Sim	-0.300828	-0.292904	-1.46676	2	1	1
3502	209	263	16.5455	19.947	226113	12397	1	2	1	1	2	1182.86	1	4	2	0	1	Inativo(0min/sem)	0	Não	1.04695	-1.91369	-1.43599	3	1	1
9030	201	25	45.0502	49.9809	200114	91790	1	2	1	1	2	1183.13	2	2	2	0	0	Inativo(0min/sem)	0	Sim	-0.67161	-0.263305	-2.48363	2	1	1
52043	305	182	76.7943	94.3708	333116	40485	1	3	1	2	1	1184.03	4	2	2	3	0	Insuf. ativo(<300min/sem)	0	Sim	1.29439	-0.0019223	-1.11445	2	3	1
32414	106	122	85.5053	129.154	113212	17943	1	2	2	1	2	1184.39	3	4	2	0	0	Inativo(0min/sem)	0	Sim	-0.164122	-0.587779	-2.29366	3	1	1
5550	403	123	13.7032	13.4382	442115	3189	2	2	1	2	1	1184.47	1	2	2	5	0	Inativo(0min/sem)	0	Sim	1.30926	0.649358	-2.15506	3	2	1
45963	205	162	47.5272	58.3714	223213	20281	2	2	2	1	2	1184.49	2	2	2	0	1	Inativo(0min/sem)	0	Não	1.04342	-1.9285	-1.45196	2	1	1
46898	210	313	18.7826	23.9363	227112	8706	1	2	1	1	2	1184.5	3	3	2	1	1	Inativo(0min/sem)	0	Sim	0.208908	-1.02056	-1.89966	2	1	1
67738	402	70	122.642	152.348	441213	14482	1	2	2	1	2	1184.88	2	1	2	0	1	Ativo(>=300min/sem)	2	Sim				2	3	1
68475	306	259	207.752	204.041	335213	87721	1	2	2	1	1	1184.93	3	4	2	0	0	Insuf. ativo(<300min/sem)	3	Não	1.58663	1.71924	-1.39747	3	3	1
70162	105	74	11.331	10.7247	112113	3445	2	2	1	1	1	1184.93	1	4	2	4	0	Ativo(>=300min/sem)	5	Sim	4.15029	4.14159	-0.345179	3	3	1
42264	205	150	27.3039	36.1661	223117	18206	2	2	1	2	3	1184.94	2	1	2	1	1	Inativo(0min/sem)	0	Sim	-0.813132	-0.401246	-2.31154	2	1	1
1713	503	94	31.1083	35.7387	551113	4090	1	2	1	1		1184.96	3	3	2	1	1	Ativo(>=300min/sem)	0	Sim	-0.0750994	-0.475258	-0.293767	2	2	2
11770	305	207	48.8239	51.2409	333115	43247	1	2	1	2	2	1185.01	2	3	2	0	1	Inativo(0min/sem)	0	Não				3	1	1
40315	506	178	47.077	61.1243	553114	22666	2	1	1	1	1	1185.2	2	4	2	0	0	Inativo(0min/sem)	0	Não	1.37953	-1.47231	-1.62794	3	1	1
34265	305	168	81.3516	112.807	333117	37773	1	2	1	2	2	1185.6	2	3	2	0	0	Inativo(0min/sem)	0	Não	1.376	-1.48713	-1.6439	3	1	1
23328	205	167	60.1713	71.418	223116	21062	1	2	1	2		1185.88	1	3	2	0	0	Inativo(0min/sem)	0	Sim	0.861449	-1.19228	-1.86581	3	1	1
31109	401	25	12.5583	20.3797	400116	72455	1	3	1	2	1	1186.16	2	4	2	1	1	Insuf. ativo(<300min/sem)	0	Não	1.09424	-1.34501	-0.660885	3	1	1
16184	302	106	122.131	134.447	331115	17155	1	2	1	2	2	1186.38	4	1	2	0	0	Inativo(0min/sem)	0	Sim	-1.18616	0.0315396	-2.70554	1	2	1
14743	207	213	17.9904	20.7081	225115	5769	1	2	1	2	3	1186.54	4	3	2	1	1	Ativo(>=300min/sem)	0	Não	-1.1042	0.114431	-0.737581	2	2	1
55350	506	155	60.5354	78.5985	553114	22666	2	3	1	1	1	1186.73	4	3	2	2	0	Inativo(0min/sem)	0	Não	0.22153	0.0339023	-2.3174	2	2	1
24716	301	94	173.109	260.734	300215	300152	1	2	2	2	2	1186.76	2	1	2	1	0	Inativo(0min/sem)	0	Não	-0.48055	0.0401283	-2.50348	2	1	1
3027	403	112	15.3492	15.0524	442115	3189	1	2	1	2	2	1186.9	1	4	2	0	1	Inativo(0min/sem)	0	Não	1.55797	-2.22335	-1.23005	3	1	1
58547	305	210	460.55	608.784	333215	43889	2	2	2	2	1	1187.22	1	4	2	1	1	Insuf. ativo(<300min/sem)	0	Sim	1.09424	-1.34501	-0.660885	3	1	2
53489	101	2	79.3791	173.166	100112	26542	1	2	1	1	2	1187.23	4	1	2	0	0	Inativo(0min/sem)	0	Não	-1.18616	0.0315396	-2.70554	1	2	1
11738	402	86	52.4569	75.2431	441216	12539	1	2	2	2	1	1187.39	2	4	2	0	0	Ativo(>=300min/sem)	0	Sim				3	1	2
54214	301	14	1251.3	1553.15	300115	296351	1	2	1	2	2	1188.36	2	2	2	1	1	Inativo(0min/sem)	0	Sim	1.23448	-1.62507	-1.47182	2	1	1
49983	402	101	92.7287	119.89	441212	13194	1	2	2	1	2	1189.29	3	2	2	0	1	Ativo(>=300min/sem)	0	Não	-1.80628	0.120657	-0.923665	2	2	1
49330	111	214	10.2646	21.0438	116215	4469	1	2	2	2	2	1190.47	3	3	2	0	0	Inativo(0min/sem)	0	Não	-0.164122	-0.587779	-2.29366	2	1	1
9260	305	172	115.877	119.625	333114	44014	1	3	1	1	1	1190.77	3	4	2	3	0	Inativo(0min/sem)	0	Não	1.43816	-0.267168	-1.90941	3	1	1
43272	306	243	90.6153	119.015	335215	83896	1	3	2	2	2	1190.79	4	3	2	3	0	Inativo(0min/sem)	0	Não	1.94918	-0.576828	-1.70347	2	2	1
33579	301	57	413.824	623.296	300215	300152	1	2	2	2	2	1190.86	1	4	2	0	0	Ativo(>=300min/sem)	0	Não				3	1	2
36787	210	291	37.9262	42.0035	227113	8646	1	2	1	1	2	1191.03	3	3	2	0	0	Ativo(>=300min/sem)	0	Não	-0.959148	0.267187	-0.893701	2	1	2
63375	401	2	114.628	221.88	400117	57045	1	2	1	2	2	1191.85	2	2	2	3	0	Ativo(>=300min/sem)	1	Sim	1.61297	1.05207	-0.349064	3	3	1
23880	301	66	71.3151	93.3934	300116	273011	1	2	1	2	1	1192.19	4	3	2	1	0	Inativo(0min/sem)	0	Sim	0.0269389	-0.284346	-2.31351	2	1	1
20849	505	118	144.684	122.099	552113	10224	1	3	1	1	1	1192.22	3	2	2	0	0	Inativo(0min/sem)	0	Sim				2	1	1
6233	406	146	44.2353	42.2679	443114	9867	1	4	1	1	2	1192.41	4	4	2	0	0	Insuf. ativo(<300min/sem)	0	Não	-0.81891	-0.0128738	-1.70463	2	1	1
66353	305	201	13.7407	14.4209	333115	43247	1	2	1	2	1	1192.58	1	4	2	1	0	Insuf. ativo(<300min/sem)	1	Não	1.88563	-0.129698	-0.898378	3	1	1
63230	402	73	45.4254	44.3522	441113	12546	1	2	1	1	1	1192.58	4	3	2	1	1	Insuf. ativo(<300min/sem)	1	Não	0.0093992	0.313461	-1.37216	2	3	1
36521	305	184	124.136	128.152	333114	44014	1	2	1	1	1	1192.89	2	4	2	1	0	Ativo(>=300min/sem)	0	Sim	1.27952	-0.653202	-0.0738313	3	1	2
57374	210	302	9.33139	11.8274	227116	8166	1	2	1	2	2	1193.31	3	1	2	0	0	Inativo(0min/sem)	0	Não	-0.675141	-0.27812	-2.4996	1	1	1
47463	111	220	25.4246	52.124	116215	4469	1	2	2	2	1	1193.91	2	1	2	0	0	Ativo(>=300min/sem)	0	Não	-1.4737	0.562031	-1.11561	2	2	1
58240	305	221	254.911	263.158	333114	44014	2	3	1	1	1	1194.13	1	4	2	0	0	Inativo(0min/sem)	0	Sim	1.89055	-1.78197	-1.422	3	1	1
61906	301	97	158.785	197.089	300115	296351	1	2	1	2	2	1194.77	1	4	2	0	1	Ativo(>=300min/sem)	1	Sim				3	1	2
29510	406	137	18.9907	21.5286	443116	9069	1	2	1	2	1	1194.84	4	4	2	1	1	Inativo(0min/sem)	0	Não	0.719928	-1.33022	-1.69372	2	1	1
25588	110	189	41.3934	45.3231	115116	11998	1	2	1	2	2	1195.43	4	1	2	1	1	Inativo(0min/sem)	0	Não	-1.32768	-0.106402	-2.53345	1	2	1
69616	201	20	474.482	526.414	200114	91790	2	3	1	1	1	1195.57	4	3	2	1	0	Insuf. ativo(<300min/sem)	4	Sim	1.21093	3.40111	-1.89072	3	3	1
39628	305	196	99.9822	140.354	333214	44735	1	2	2	1	1	1195.65	4	3	2	0	1	Insuf. ativo(<300min/sem)	0	Não	-1.66251	-0.144589	-1.71863	2	1	1
28561	302	131	113.776	108.658	331113	17729	1	2	1	1	2	1195.83	1	4	2	1	0	Insuf. ativo(<300min/sem)	0	Não	1.42682	-0.903633	-0.852828	3	1	2
36225	501	19	214.182	274.213	500113	23180	1	3	1	1	1	1196.03	4	2	2	1	1	Inativo(0min/sem)	0	Não	-1.32768	-0.106402	-2.53345	2	2	1
20510	406	145	52.3083	62.8523	443214	10453	1	3	2	1	1	1197.27	4	1	2	0	1	Insuf. ativo(<300min/sem)	0	Não	-1.66251	-0.144589	-1.71863	1	2	1
4205	406	160	73.6038	118.347	443213	10553	1	2	2	1	2	1197.81	1	1	2	2	0	Insuf. ativo(<300min/sem)	0	Não	1.10686	-0.290541	-1.07862	2	2	1
20801	106	128	25.5191	27.3673	113214	18512	2	2	2	1	2	1198.26	2	4	2	1	0	Ativo(>=300min/sem)	0	Não	-0.257068	0.260961	-0.707617	3	1	2
24560	501	38	22.6395	28.0748	500115	22710	1	2	1	2	2	1198.42	4	1	2	6	0	Ativo(>=300min/sem)	0	Sim	0.187214	2.08779	-1.01283	2	3	1
8553	202	104	29.6251	29.9049	221115	9518	2	2	1	2	1	1198.51	1	4	2	0	1	Inativo(0min/sem)	0	Sim	0.532398	-1.61884	-1.6579	3	1	1
60389	301	89	260.13	349.905	300214	305178	1	2	2	1	2	1199.01	1	4	2	1	0	Inativo(0min/sem)	1	Não	2.0294	-0.394944	-1.69334	3	1	1
59143	101	21	255.881	316.224	100114	25038	1	3	1	1	2	1199.25	1	4	2	3	0	Inativo(0min/sem)	1	Sim	2.41152	0.211922	-1.73305	3	2	1
46702	401	35	46.1973	71.3316	400213	80885	1	2	2	1	1	1199.44	4	1	2	0	0	Ativo(>=300min/sem)	0	Não	-0.448129	-0.0424724	-0.687761	1	3	1
31360	209	261	31.1899	31.2015	226114	12516	1	3	1	1	1	1199.59	2	1	2	0	0	Ativo(>=300min/sem)	0	Sim				2	2	1
6302	206	192	26.702	35.993	224114	7374	1	2	1	1	1	1200.16	4	4	2	1	1	Inativo(0min/sem)	0	Sim	-0.305643	-0.72572	-2.12157	2	1	1
41856	202	79	27.406	26.8643	221114	9667	1	2	1	1	2	1200.7	3	3	2	0	0	Inativo(0min/sem)	0	Sim				2	1	1
47702	302	111	78.7394	86.6796	331115	17155	1	3	1	2	1	1200.74	4	2	2	0	0	Inativo(0min/sem)	0	Não	-0.675141	-0.27812	-2.4996	1	1	1
19985	506	150	51.7421	83.0137	553112	23802	2	2	1	1	1	1200.82	4	1	2	1	1	Inativo(0min/sem)	0	Não	-1.32768	-0.106402	-2.53345	1	2	1
49817	301	29	508.177	954.789	300117	235544	2	2	1	2	2	1200.89	4	3	2	1	0	Inativo(0min/sem)	0	Sim	-0.484081	0.0253136	-2.51945	2	1	1
13009	406	159	57.4192	54.8653	443114	9867	1	2	1	1	1	1201.88	4	3	2	0	1	Inativo(0min/sem)	0	Não	-1.00772	-0.719494	-2.30766	2	1	1
39646	110	194	38.7759	52.4181	115114	12790	2	2	1	1	2	1201.98	1	4	2	1	1	Inativo(0min/sem)	0	Não	0.72699	-1.30059	-1.66179	3	1	1
34796	207	223	48.1221	49.7119	225113	5588	1	2	1	1	2	1202.01	2	3	2	0	1	Ativo(>=300min/sem)	0	Sim	1.27043	-1.69285	0.359874	2	1	2
49909	111	216	7.01027	12.7949	116116	4617	1	2	1	2	2	1202.3	1	4	2	0	1	Inativo(0min/sem)	0	Sim	1.04695	-1.91369	-1.43599	3	1	1
21948	101	2	79.3791	173.166	100112	26542	1	2	1	1	2	1202.74	4	1	2	0	1	Insuf. ativo(<300min/sem)	0	Não	-1.15149	-0.454248	-1.51269	1	2	1
62314	302	138	35.8873	41.5485	331117	14964	2	2	1	2	2	1203.11	1	1	2	6	1	Insuf. ativo(<300min/sem)	1	Não	0.971763	1.86026	-1.4395	3	3	1
33144	211	317	24.8908	32.149	228115	5150	1	2	1	2	3	1203.11	2	2	2	1	1	Inativo(0min/sem)	0	Não	1.74903	-1.91991	-1.24991	2	1	1
45723	305	175	51.0544	43.6067	333113	43689	2	2	1	1	1	1203.18	1	4	2	0	1	Inativo(0min/sem)	0	Não	1.55797	-2.22335	-1.23005	3	1	1
723	301	100	330.62	335.387	300114	295477	1	2	1	1		1203.44	1	1	2	0	1	Insuf. ativo(<300min/sem)	0	Sim	-0.118859	-1.02912	-1.05291	2	1	1
68492	401	55	153.141	168.021	400115	77546	1	2	1	2	1	1203.83	1	4	2	4	0	Inativo(0min/sem)	3	Não	4.03123	1.75357	-1.63807	3	3	1
5869	506	163	36.1139	54.5663	553214	23525	1	2	2	1	1	1204.24	1	4	2	1	0	Inativo(0min/sem)	0	Não	1.57059	-1.16888	-1.64779	3	1	1
21819	212	347	72.554	85.1266	229115	21573	2	2	1	2	2	1204.27	2	2	2	6	0	Ativo(>=300min/sem)	0	Sim	0.701765	1.79294	-0.790928	3	3	1
35369	211	337	32.3514	56.9722	228112	5207	2	2	1	1	1	1204.31	4	3	2	0	0	Ativo(>=300min/sem)	0	Sim	-0.96268	0.252372	-0.909669	2	2	1
57194	209	243	35.5371	35.5503	226114	12516	2	2	1	1	3	1204.5	3	3	2	7	0	Inativo(0min/sem)	0	Sim	2.19887	0.93175	-2.0048	3	3	1
37807	406	149	36.0064	34.4049	443114	9867	1	2	1	1	1	1204.67	4	4	2	0	0	Ativo(>=300min/sem)	0	Não	0.573911	-0.661791	-0.275883	2	1	2
59098	201	14	302.624	416.846	200215	88960	1	2	2	2		1205.58	2	3	2	1	0	Inativo(0min/sem)	1	Sim	2.0294	-0.394944	-1.69334	3	2	1
29226	211	316	8.86755	11.0425	228116	5227	1	2	1	2	2	1205.97	3	1	2	1	0	Ativo(>=300min/sem)	0	Não	-0.768088	0.57062	-0.913556	1	3	1
23097	210	313	18.7826	20.8018	227113	8646	1	2	1	1	2	1206.2	3	1	2	0	1	Inativo(0min/sem)	0	Não	0.0213786	-1.30918	-1.86384	1	1	1
66183	210	299	31.338	43.8422	227115	8623	1	2	1	2	2	1206.76	3	1	2	1	1	Inativo(0min/sem)	1	Não	-0.35432	0.372689	-2.35709	2	3	1
34140	207	242	68.3464	70.6044	225113	5588	2	2	1	1	2	1207.13	4	4	2	0	1	Inativo(0min/sem)	0	Sim				2	1	1
24439	301	15	128.006	240.504	300117	235544	1	2	1	2	1	1207.4	4	1	2	3	1	Insuf. ativo(<300min/sem)	0	Sim	-0.578311	0.456051	-1.57226	1	3	1
1212	301	98	210.478	395.456	300117	235544	1	2	1	2	1	1207.52	3	3	2	1	0	Inativo(0min/sem)	0	Não	-0.484081	0.0253136	-2.51945	2	1	1
3188	301	59	823.988	2149.31	300217	233785	1	2	2	2	1	1207.6	1	3	2	0	0	Inativo(0min/sem)	0	Sim				3	1	1
9743	306	239	207.926	232.04	335115	83272	1	2	1	2	2	1207.73	3	2	2	1	0	Inativo(0min/sem)	0	Não	0.545021	-0.564376	-2.07564	2	1	1
29381	306	234	384.078	401.905	335112	85806	1	2	1	1	1	1207.84	3	4	2	0	1	Insuf. ativo(<300min/sem)	0	Não	-0.63341	-0.734278	-1.27482	3	1	1
42146	301	12	562.302	1072.08	300216	274807	1	2	2	2	2	1207.85	4	1	2	1	1	Ativo(>=300min/sem)	0	Não	-1.10067	0.129246	-0.721614	1	3	1
34061	401	56	95.914	105.234	400115	77546	1	2	1	2	1	1208.03	3	1	2	1	0	Inativo(0min/sem)	0	Não	-0.484081	0.0253136	-2.51945	2	2	1
44060	402	72	44.8065	54.8987	441114	14545	1	2	1	1	2	1208.8	1	3	2	1	0	Inativo(0min/sem)	0	Sim	2.08161	-1.47854	-1.44185	3	1	1
51227	111	211	21.811	24.6921	116113	4652	1	2	1	1	2	1209.08	4	1	2	1	0	Ativo(>=300min/sem)	0	Não	-1.28264	0.865465	-1.13546	1	3	1
27945	207	237	8.84419	10.78	225114	5653	2	2	1	1	1	1209.12	2	2	2	0	0	Inativo(0min/sem)	0	Não	0.86498	-1.17747	-1.84984	2	1	1
1380	406	158	78.1165	91.283	443113	10420	1	3	1	1	1	1209.13	1	4	2	0	1	Inativo(0min/sem)	0	Não	0.535929	-1.60403	-1.64193	3	1	1
43758	207	242	54.0483	71.3345	225116	6112	2	2	1	2	2	1209.22	4	1	2	0	1	Insuf. ativo(<300min/sem)	0	Não	-1.66251	-0.144589	-1.71863	1	2	1
55343	210	305	41.1912	54.5542	227114	9184	2	2	1	1	2	1209.26	1	4	2	1	1	Ativo(>=300min/sem)	0	Não	1.46149	-1.38942	0.340019	3	1	2
67004	306	259	310.694	408.067	335215	83896	1	3	2	2	2	1209.46	1	4	2	1	0	Insuf. ativo(<300min/sem)	1	Não	1.88563	-0.129698	-0.898378	3	1	1
59915	403	126	19.9579	25.8018	442213	3190	1	2	2	1		1209.68	3	1	2	4	0	Insuf. ativo(<300min/sem)	1	Sim	0.922225	1.69477	-1.59173	2	3	1
18376	113	233	16.5999	20.3534	117115	2714	1	3	1	2	2	1210.35	1	4	2	0	0	Ativo(>=300min/sem)	0	Não	1.09199	-0.941821	-0.0380077	3	1	2
10359	106	109	45.5089	53.305	113114	18958	1	2	1	1	2	1211.04	4	1	2	0	0	Inativo(0min/sem)	0	Sim	-0.675141	-0.27812	-2.4996	1	2	1
48321	501	36	46.7882	59.9022	500113	23180	1	2	1	1	2	1211.06	2	4	2	2	0	Insuf. ativo(<300min/sem)	0	Sim	0.588781	-0.010511	-1.3165	3	1	1
25421	402	81	25.4096	51.0625	441217	10529	1	2	2	2	1	1211.1	3	4	2	1	1	Ativo(>=300min/sem)	0	Não	0.94694	-1.09458	0.118112	3	1	2
21492	306	276	208.211	210.639	335113	84999	1	4	1	1	1	1211.15	4	1	2	1	1	Insuf. ativo(<300min/sem)	0	Não	-0.960432	-0.150815	-1.53255	1	2	1
22191	401	7	47.0743	72.6858	400213	80885	1	4	2	1	2	1211.16	3	1	2	0	1	Insuf. ativo(<300min/sem)	0	Não	-1.66251	-0.144589	-1.71863	1	2	1
66171	210	304	29.492	37.3806	227116	8166	1	2	1	2	1	1211.24	2	4	2	1	0	Inativo(0min/sem)	1	Sim	2.02587	-0.409759	-1.70931	3	1	1
55566	306	224	372.746	372.837	335114	86512	1	2	1	1	2	1211.3	4	3	2	7	0	Ativo(>=300min/sem)	0	Sim				3	3	1
29973	305	179	82.4325	85.0992	333114	44014	1	2	1	1	2	1211.31	3	4	2	3	0	Insuf. ativo(<300min/sem)	0	Sim	0.268821	0.602582	-1.54229	3	2	1
29679	406	140	9.97715	21.6539	443117	7540	1	2	1	2	1	1211.65	3	3	2	7	0	Insuf. ativo(<300min/sem)	0	Não	2.05863	1.21181	-1.19387	3	3	1
67203	402	80	58.8018	76.14	441116	12533	1	2	1	2	1	1211.75	1	4	2	1	0	Ativo(>=300min/sem)	1	Não	2.25288	-0.174112	0.102526	3	2	2
47430	305	191	24.6291	21.0363	333113	43689	1	2	1	1	2	1211.89	3	4	2	0	1	Ativo(>=300min/sem)	0	Não	0.241329	-1.10317	-0.0839398	2	1	2
6713	110	184	77.557	116.814	115216	11626	1	3	2	2	3	1212.04	1	4	2	0	1	Inativo(0min/sem)	0	Sim				3	1	1
13778	502	69	78.5331	66.905	550113	7105	1	2	1	1	2	1212.41	3	2	2	2	1	Ativo(>=300min/sem)	0	Não	0.11243	-0.18664	-0.329591	2	3	1
46935	302	110	143.952	127.447	331114	17589	1	2	1	1	2	1212.63	2	4	2	1	1	Inativo(0min/sem)	0	Não	0.723459	-1.31541	-1.67776	3	1	1
25988	303	151	40.2426	37.7001	332113	2244	1	2	1	1	2	1213.12	3	4	2	3	1	Insuf. ativo(<300min/sem)	0	Não	0.443728	-0.163267	-1.16038	3	2	1
16463	506	144	12.8764	14.7885	553116	21789	1	2	1	2	2	1213.19	3	2	2	0	1	Insuf. ativo(<300min/sem)	0	Não	0.899649	-1.66326	-0.656997	2	1	1
54218	210	286	12.0799	16.9	227115	8623	2	2	1	2	2	1213.37	2	4	2	0	0	Ativo(>=300min/sem)	0	Sim	0.573911	-0.661791	-0.275883	3	1	2
6226	306	280	490.111	495.827	335113	84999	1	3	1	1	1	1213.45	2	2	2	0	0	Insuf. ativo(<300min/sem)	0	Sim	1.23576	-1.20707	-0.832972	2	1	1
9379	205	152	81.0416	88.0442	223114	20976	1	2	1	1	1	1213.66	2	1	2	0	0	Ativo(>=300min/sem)	0	Não	-0.444597	-0.0276576	-0.671794	2	2	1
32909	103	67	5.3031	9.02408	111117	3643	2	2	1	2	2	1213.8	2	2	2	2	0	Inativo(0min/sem)	0	Sim	0.22153	0.0339023	-2.3174	3	1	1
53088	306	291	162.44	213.35	335215	83896	1	2	2	2	2	1214.04	2	4	2	0	0	Inativo(0min/sem)	0	Não	1.89055	-1.78197	-1.422	3	1	1
40425	305	206	181.594	190.584	333115	43247	1	3	1	2	1	1214.08	4	3	2	0	0	Insuf. ativo(<300min/sem)	0	Não	-0.307891	-0.322533	-1.49869	2	1	1
37638	402	77	44.478	55.2514	441213	14482	1	3	2	1	1	1214.1	3	3	2	1	1	Insuf. ativo(<300min/sem)	0	Não	-0.956901	-0.136	-1.51658	2	1	1
30511	210	304	14.5046	18.3843	227116	8166	1	2	1	2	2	1214.92	1	3	2	2	0	Inativo(0min/sem)	0	Não	1.76165	-0.865446	-1.66765	3	1	1
12446	212	370	55.329	92.5523	229213	21095	1	2	2	1	2	1214.93	4	1	2	0	1	Ativo(>=300min/sem)	0	Não				1	3	1
12046	402	98	29.8693	42.8439	441216	12539	1	2	2	2	2	1215.45	4	1	2	3	0	Insuf. ativo(<300min/sem)	0	Não	-0.756749	1.20708	-1.97014	1	3	1
42702	201	36	19.5105	30.0863	200213	89392	1	2	2	1	2	1216.09	4	1	2	0	0	Ativo(>=300min/sem)	0	Não	-1.4737	0.562031	-1.11561	1	3	1
51395	303	166	14.605	13.6823	332113	2244	1	3	1	1	2	1216.81	1	1	2	0	0	Inativo(0min/sem)	0	Não	0.868511	-1.16265	-1.83388	2	1	1
46701	210	290	98.7276	109.342	227113	8646	1	2	1	1	3	1217.08	3	1	2	0	0	Inativo(0min/sem)	0	Não	-0.675141	-0.27812	-2.4996	1	1	1
70047	106	103	75.4455	119.596	113216	17673	1	2	2	2	2	1217.38	4	4	2	0	0	Inativo(0min/sem)	4	Sim				3	3	1
18322	201	55	43.9421	61.5176	200116	80730	2	2	1	2	2	1217.39	3	1	2	1	0	Inativo(0min/sem)	0	Sim	0.03047	-0.269531	-2.29755	2	2	1
36375	209	253	95.2052	95.2406	226114	12516	1	3	1	1	1	1217.87	3	1	2	0	1	Inativo(0min/sem)	0	Não	-0.493172	-1.01434	-2.08575	1	1	1
69599	302	140	72.6517	64.3218	331114	17589	1	2	1	1	2	1217.94	3	3	2	3	1	Insuf. ativo(<300min/sem)	4	Sim	2.28604	2.9621	-1.31064	3	3	1
42904	212	346	61.8054	69.3782	229114	21523	2	2	1	1	2	1218.21	1	2	2	4	1	Insuf. ativo(<300min/sem)	0	Sim	2.17844	-0.744367	-0.514513	3	2	1
58412	306	245	366.864	409.41	335115	83272	1	2	1	2	1	1218.64	1	3	2	0	0	Ativo(>=300min/sem)	0	Não	0.0699534	-0.322502	-0.449886	3	1	2
20200	210	312	30.0283	39.7699	227114	9184	2	2	1	1	2	1218.73	3	4	2	7	0	Inativo(0min/sem)	0	Sim	1.68785	1.24141	-2.21074	3	3	1
36150	402	98	29.8693	39.7644	441215	14097	1	2	2	2	2	1218.8	4	1	2	1	1	Inativo(0min/sem)	0	Não	-1.32768	-0.106402	-2.53345	1	2	1
7963	401	54	266.741	336.122	400113	79532	2	3	1	1	1	1219.03	4	4	2	0	0	Inativo(0min/sem)	0	Não	-1.18616	0.0315396	-2.70554	2	1	1
13914	301	90	367.702	420.691	300113	298746	1	3	1	1	2	1219.08	1	4	2	0	0	Inativo(0min/sem)	0	Não	1.37953	-1.47231	-1.62794	3	1	1
50142	502	65	58.62	49.9403	550113	7105	2	2	1	1	2	1219.12	3	1	2	0	0	Inativo(0min/sem)	0	Não	-1.18616	0.0315396	-2.70554	1	1	1
41816	211	315	19.4911	21.4436	228113	5307	2	2	1	1	1	1219.15	4	1	2	0	1	Inativo(0min/sem)	0	Não	-1.00772	-0.719494	-2.30766	1	2	1
654	406	157	53.038	94.2515	443212	10131	1	2	2	1	1	1219.41	4	1	2	1	1	Inativo(0min/sem)	0	Não	-1.32768	-0.106402	-2.53345	1	2	1
1043	103	57	22.0218	31.1188	111115	4523	1	2	1	2		1220.05	4	1	2	0	1	Insuf. ativo(<300min/sem)	0	Não	-1.66251	-0.144589	-1.71863	1	2	1
39702	302	140	60.2556	67.969	331112	16885	1	4	1	1	2	1220.12	1	4	2	0	0	Inativo(0min/sem)	0	Não	1.89055	-1.78197	-1.422	3	1	1
47696	401	17	56.8222	62.3433	400115	77546	1	3	1	2	1	1220.34	3	3	2	1	1	Insuf. ativo(<300min/sem)	0	Sim	0.0686698	-0.740504	-1.08873	2	1	1
12375	401	16	28.2609	45.8619	400116	72455	1	4	1	2	1	1220.81	2	4	2	2	0	Insuf. ativo(<300min/sem)	0	Não	2.1289	-0.909859	-0.666744	3	1	1
13638	401	12	7.89629	15.2845	400117	57045	1	4	1	2	2	1221.5	2	4	2	0	1	Ativo(>=300min/sem)	0	Sim	0.24486	-1.08835	-0.067972	3	1	2
16092	502	51	19.3394	23.6279	550116	6363	1	4	1	2	2	1221.54	2	2	2	1	1	Ativo(>=300min/sem)	0	Não	-1.10067	0.129246	-0.721614	2	2	2
7265	302	129	41.5283	46.8444	331112	16885	1	2	1	1	2	1221.56	3	3	2	0	1	Inativo(0min/sem)	0	Não	0.0178474	-1.324	-1.87981	2	1	1
24296	305	180	96.8957	82.7607	333113	43689	1	2	1	1	1	1221.7	1	3	2	0	1	Inativo(0min/sem)	0	Sim	0.535929	-1.60403	-1.64193	3	1	1
59890	402	97	38.1437	73.0096	441117	10441	2	2	1	2	2	1221.95	1	3	2	7	0	Inativo(0min/sem)	1	Sim	2.66121	1.7205	-2.03438	3	3	1
53756	503	82	23.2422	36.8593	551215	4667	1	2	2	2	2	1222.44	2	1	2	0	1	Insuf. ativo(<300min/sem)	0	Não	-1.14796	-0.439434	-1.49672	2	1	1
11428	501	19	214.182	278.814	500114	22431	1	2	1	1	2	1222.56	3	1	2	0	1	Insuf. ativo(<300min/sem)	0	Sim				1	2	1
18882	110	167	25.6512	31.5556	115115	12414	2	2	1	2	1	1222.97	4	1	2	1	0	Ativo(>=300min/sem)	0	Não	-1.28264	0.865465	-1.13546	1	3	1
49020	401	22	79.1062	99.6824	400113	79532	1	3	1	1	2	1223.1	1	4	2	1	0	Inativo(0min/sem)	0	Sim	2.08161	-1.47854	-1.44185	3	1	1
8183	506	166	91.3254	118.576	553114	22666	1	2	1	1	1	1223.15	1	4	2	0	0	Insuf. ativo(<300min/sem)	0	Não	1.74678	-1.51673	-0.627033	3	1	2
35900	204	132	21.4919	31.3842	222215	6822	2	3	2	2	1	1223.22	4	2	2	1	0	Ativo(>=300min/sem)	0	Sim	-0.771619	0.555805	-0.929524	1	3	1
45205	210	313	18.7826	24.8759	227114	9184	1	4	1	1	2	1223.6	3	1	2	2	0	Inativo(0min/sem)	0	Sim	-0.289489	0.343562	-2.52334	2	2	1
55538	301	31	209.821	316.03	300215	300152	1	2	2	2	1	1223.79	3	4	2	0	0	Insuf. ativo(<300min/sem)	0	Não	0.20666	-0.617378	-1.27679	3	1	1
8156	101	28	149.074	249.969	100213	26932	1	2	2	1	2	1223.82	2	4	2	0	0	Ativo(>=300min/sem)	0	Sim	1.09199	-0.941821	-0.0380077	3	1	2
19716	402	82	36.5484	69.9562	441117	10441	1	2	1	2	1	1224.2	3	1	2	1	1	Ativo(>=300min/sem)	0	Não	-1.10067	0.129246	-0.721614	1	3	1
48493	301	61	141.672	185.532	300116	273011	1	2	1	2	1	1224.21	3	4	2	0	0	Inativo(0min/sem)	0	Sim	0.353961	-0.867809	-2.05578	3	1	1
11467	301	44	123.354	161.544	300116	273011	1	2	1	2	2	1224.37	3	1	2	0	1	Ativo(>=300min/sem)	0	Sim	-1.29173	-0.174188	-0.701758	1	2	1
25015	302	133	88.4942	78.3478	331114	17589	2	2	1	1	1	1224.79	2	2	2	0	1	Inativo(0min/sem)	0	Sim	-0.489641	-0.999524	-2.06978	2	1	1
22820	113	240	18.2246	16.1206	117113	2378	2	3	1	1	1	1225.47	4	4	2	0	0	Ativo(>=300min/sem)	0	Sim	-0.448129	-0.0424724	-0.687761	2	1	2
48875	111	223	6.86938	8.27522	116114	5112	2	4	1	1	1	1225.48	1	3	2	0	0	Inativo(0min/sem)	0	Não	0.357492	-0.852994	-2.03981	3	1	1
39924	403	110	17.755	22.2774	442116	2872	2	2	1	2	1	1225.83	2	1	2	1	0	Inativo(0min/sem)	0	Sim	1.05957	-0.85922	-1.85373	2	1	1
60963	306	272	393.482	420.84	335214	87252	2	3	2	1	1	1225.85	2	4	2	1	0	Ativo(>=300min/sem)	1	Sim	2.25288	-0.174112	0.102526	3	2	2
28963	206	183	15.626	21.0631	224114	7374	2	3	1	1	1	1226.2	4	1	2	0	0	Ativo(>=300min/sem)	0	Não	0.0664222	-0.337317	-0.465854	1	3	1
22182	401	55	140.548	228.082	400116	72455	1	2	1	2	1	1226.25	1	1	2	0	0	Inativo(0min/sem)	0	Não	0.357492	-0.852994	-2.03981	2	1	1
40362	301	23	94.805	96.1718	300114	295477	1	2	1	1	2	1226.34	4	1	2	0	0	Insuf. ativo(<300min/sem)	0	Sim	-1.32993	0.296785	-1.91057	1	2	1
17855	401	25	55.7142	61.1277	400115	77546	1	2	1	2	1	1226.49	1	3	2	0	0	Inativo(0min/sem)	0	Não	1.37953	-1.47231	-1.62794	3	1	1
14289	406	131	26.3849	49.8063	443217	7410	1	3	2	2	2	1226.51	1	4	2	1	0	Inativo(0min/sem)	0	Não	1.05957	-0.85922	-1.85373	3	1	1
13613	502	48	60.066	66.2783	550115	7989	1	2	1	2	2	1226.61	1	4	2	1	1	Insuf. ativo(<300min/sem)	0	Não	0.583221	-1.03535	-0.866824	3	1	2
25722	401	11	11.377	18.4626	400116	72455	1	2	1	2	2	1227.43	2	3	2	1	0	Inativo(0min/sem)	0	Sim	0.03047	-0.269531	-2.29755	3	1	1
39230	505	110	48.699	38.8524	552114	11340	1	3	1	1	1	1227.66	2	2	2	0	0	Inativo(0min/sem)	0	Não	1.89055	-1.78197	-1.422	2	1	1
40699	302	122	26.8483	29.5558	331115	17155	1	2	1	2	1	1228.06	3	2	2	0	0	Ativo(>=300min/sem)	0	Não	0.0628911	-0.352132	-0.481822	2	2	1
22142	406	134	23.8514	29.9995	443115	10036	2	2	1	2	2	1228.31	2	4	2	1	1	Inativo(0min/sem)	0	Sim	0.208908	-1.02056	-1.89966	3	1	1
39652	401	59	68.5692	75.2318	400115	77546	1	2	1	2	1	1228.55	1	4	2	3	1	Inativo(0min/sem)	0	Não	2.13115	-1.31305	-1.28962	3	1	1
12169	212	344	87.9117	99.9096	229116	22531	1	2	1	2	2	1228.74	3	4	2	1	1	Inativo(0min/sem)	0	Não	0.208908	-1.02056	-1.89966	3	1	1
62148	105	84	16.3905	21.9845	112216	2817	1	2	2	2	1	1229	3	4	2	1	0	Insuf. ativo(<300min/sem)	1	Sim	1.37108	0.165146	-1.12028	3	2	1
47464	306	269	97.4355	108.735	335115	83272	2	2	1	2	1	1229.1	3	1	2	4	0	Insuf. ativo(<300min/sem)	0	Não	-0.0511378	1.21567	-1.76809	2	3	1
33504	207	215	18.8033	19.4245	225113	5588	2	2	1	1	1	1229.43	1	4	2	3	0	Inativo(0min/sem)	0	Não	1.95271	-0.562013	-1.6875	3	1	1
3030	204	110	21.9002	19.9878	222114	7569	1	3	1	1	3	1229.71	2	4	2	3	0	Insuf. ativo(<300min/sem)	0	Sim	1.80894	-0.296767	-0.89254	3	1	1
22679	403	118	15.2297	31.29	442217	3026	1	2	2	2	2	1229.99	1	4	2	1	1	Insuf. ativo(<300min/sem)	0	Não	1.09424	-1.34501	-0.660885	3	1	2
54679	306	278	352.934	369.315	335112	85806	1	2	1	1	1	1230.2	1	3	2	0	1	Inativo(0min/sem)	0	Não	0.0249097	-1.29437	-1.84787	3	1	1
54489	212	350	27.091	39.4147	229117	18917	1	2	1	2	2	1230.28	4	2	2	1	1	Inativo(0min/sem)	0	Não	-0.305643	-0.72572	-2.12157	2	2	1
51737	212	373	83.3718	94.7502	229116	22531	1	2	1	2	2	1230.32	4	3	2	0	0	Ativo(>=300min/sem)	0	Sim	-1.4737	0.562031	-1.11561	2	2	1
8119	305	196	99.9822	103.217	333114	44014	1	2	1	1	2	1230.44	2	4	2	0	1	Inativo(0min/sem)	0	Sim	1.04342	-1.9285	-1.45196	3	1	1
2596	301	71	887.328	1101.38	300115	296351	1	2	1	2	1	1230.53	1	4	2	0	1	Inativo(0min/sem)	0	Não	1.55797	-2.22335	-1.23005	3	1	1
46119	305	174	58.6769	81.3648	333117	37773	1	2	1	2	2	1230.54	3	3	2	1	0	Inativo(0min/sem)	0	Não	-0.995101	0.334973	-2.72539	2	1	1
63286	401	3	110.394	131.953	400214	80088	1	3	2	1	2	1231.26	1	4	2	2	1	Ativo(>=300min/sem)	1	Não	2.11136	-0.312053	0.274613	3	2	2
60863	211	338	21.2606	29.6724	228117	4258	2	4	1	2	1	1231.29	3	1	2	3	0	Ativo(>=300min/sem)	1	Não	0.587395	1.65658	-0.77691	2	3	1
60178	306	269	97.4355	140.321	335116	77628	2	2	1	2	2	1231.69	3	3	2	1	1	Insuf. ativo(<300min/sem)	1	Sim	1.0385	-0.276228	-0.928342	3	2	1
1436	403	130	51.86	45.5336	442114	3438	1	2	1	1	1	1231.85	1	2	2	1	1	Insuf. ativo(<300min/sem)	0	Sim	1.09424	-1.34501	-0.660885	3	1	1
16022	305	196	32.5473	27.7994	333113	43689	1	2	1	1	2	1232.2	3	4	2	2	0	Inativo(0min/sem)	0	Sim	1.75812	-0.880261	-1.68362	3	1	1
69891	209	244	76.0178	81.1354	226214	12885	2	2	2	1	2	1232.97	3	4	2	1	0	Ativo(>=300min/sem)	4	Sim	2.60375	2.7522	-0.461969	3	3	1
41409	201	41	128.392	197.988	200213	89392	1	3	2	1	2	1233.03	4	3	2	0	0	Insuf. ativo(<300min/sem)	0	Não	-1.32993	0.296785	-1.91057	2	1	1
67113	305	220	31.0758	32.6142	333115	43247	1	3	1	2	2	1233.17	3	4	2	7	0	Inativo(0min/sem)	1	Não	1.63211	2.31019	-2.4782	3	3	1
61850	406	153	27.2842	39.1943	443216	9205	1	2	2	2	1	1233.67	1	4	2	4	1	Ativo(>=300min/sem)	1	Não	2.49348	0.294814	0.234902	3	3	2
67635	401	47	34.2528	82.531	400217	56617	1	2	2	2	1	1233.83	4	2	2	7	1	Inativo(0min/sem)	2	Sim	2.27289	2.3479	-2.1099	3	3	1
41327	406	144	57.0709	73.2664	443215	10150	1	2	2	2	2	1233.84	1	4	2	1	0	Insuf. ativo(<300min/sem)	0	Sim	0.915803	-0.593974	-1.05877	3	1	2
6179	506	162	33.807	43.8947	553114	22666	1	4	1	1	2	1234.5	1	2	2	1	1	Insuf. ativo(<300min/sem)	0	Não	-0.44235	-0.430845	-1.29467	3	1	1
61098	403	120	52.6835	68.1101	442213	3190	1	2	2	1	2	1234.64	1	4	2	6	1	Ativo(>=300min/sem)	1	Não	2.36458	1.21134	-0.0107492	3	3	2
48654	210	297	19.2749	24.4307	227116	8166	1	2	1	2	2	1234.74	4	4	2	1	1	Ativo(>=300min/sem)	0	Sim	-0.0821617	-0.504888	-0.325703	2	2	2
26617	103	59	18.4893	27.0647	111114	5080	1	2	1	1	2	1234.85	2	4	2	0	1	Inativo(0min/sem)	0	Não	1.04695	-1.91369	-1.43599	3	1	1
30634	301	83	585.273	881.531	300215	300152	2	4	2	2	1	1235.04	4	1	2	0	0	Ativo(>=300min/sem)	0	Não	-0.959148	0.267187	-0.893701	1	3	1
53866	404	111	17.1284	16.7972	442115	3189	2	2	1	2	1	1235.09	2	1	2	5	0	Ativo(>=300min/sem)	0	Não	0.507173	1.47469	-0.78704	2	3	1
50844	402	82	34.4971	44.6689	441116	12533	1	2	1	2	1	1235.24	3	3	2	0	1	Inativo(0min/sem)	0	Sim	0.0178474	-1.324	-1.87981	2	1	1
49960	402	101	38.7773	37.8612	441113	12546	1	2	1	1	2	1235.33	3	4	2	0	0	Insuf. ativo(<300min/sem)	0	Não				3	1	1
9908	306	243	233.791	233.847	335114	86512	1	2	1	1	2	1235.34	4	1	2	1	1	Ativo(>=300min/sem)	0	Não	-0.0750994	-0.475258	-0.293767	1	3	1
15731	402	91	72.1195	102.91	441112	13643	1	2	1	1	2	1235.43	1	4	2	3	0	Ativo(>=300min/sem)	0	Sim	2.17619	-0.34118	0.108364	3	2	2
8600	402	84	154.013	188.703	441114	14545	1	2	1	1	1	1235.49	2	4	2	0	0	Insuf. ativo(<300min/sem)	0	Não	1.23223	-1.22188	-0.84894	3	1	1
37121	306	224	131.943	147.245	335115	83272	1	2	1	2	1	1235.64	1	4	2	6	0	Ativo(>=300min/sem)	0	Sim	2.23835	0.878779	-0.157142	3	3	2
53829	210	309	10.4781	15.9299	227214	9087	2	3	2	1	2	1235.72	4	2	2	1	0	Ativo(>=300min/sem)	0	Não	-0.257068	0.260961	-0.707617	1	3	1
25594	402	90	75.7547	108.097	441112	13643	1	2	1	1	2	1235.75	3	1	2	0	0	Ativo(>=300min/sem)	0	Não	0.0664222	-0.337317	-0.465854	1	2	1
49045	106	138	53.4397	62.5944	113114	18958	1	2	1	1	2	1235.87	3	4	2	3	1	Inativo(0min/sem)	0	Sim	-0.434542	0.190806	-2.36722	3	1	1
3229	306	262	189.186	191.392	335113	84999	1	3	1	1	1	1236.13	3	3	2	0	0	Inativo(0min/sem)	0	Não	-0.67161	-0.263305	-2.48363	2	1	1
53089	201	51	322.914	358.257	200114	91790	1	2	1	1	2	1236.18	1	3	2	1	1	Ativo(>=300min/sem)	0	Sim	1.46149	-1.38942	0.340019	3	1	2
34988	201	39	24.7287	51.5119	200117	70466	1	2	1	2	2	1236.75	1	4	2	0	0	Inativo(0min/sem)	0	Não	1.37953	-1.47231	-1.62794	3	1	1
603	305	194	136.253	140.274	333213	47287	1	4	2	1		1236.78	3	4	2	0	0	Inativo(0min/sem)	0	Sim				3	1	1
10807	403	128	13.9142	12.5917	442113	3270	2	2	1	1	2	1237.09	3	3	2	1	1	Insuf. ativo(<300min/sem)	0	Não	0.579689	-1.05016	-0.882792	2	1	1
42390	302	109	69.2789	76.2651	331115	17155	1	2	1	2	2	1237.26	3	3	2	0	1	Inativo(0min/sem)	0	Não	-0.496703	-1.02915	-2.10171	2	1	1
59827	403	123	17.2947	16.9602	442115	3189	2	2	1	2	1	1237.27	1	4	2	5	0	Insuf. ativo(<300min/sem)	1	Não	2.64988	1.08404	-0.977801	3	3	1
43629	301	76	855.106	1150.22	300214	305178	1	3	2	1	1	1238.03	4	3	2	0	1	Insuf. ativo(<300min/sem)	0	Não	-1.15149	-0.454248	-1.51269	2	1	1
24262	505	125	42.3515	75.7902	552216	10140	1	2	2	2	1	1238.23	2	4	2	0	0	Ativo(>=300min/sem)	0	Não	0.577442	-0.646976	-0.259915	3	1	2
43333	106	128	45.219	53.2215	113115	18470	2	2	1	2	2	1239.04	1	4	2	2	1	Inativo(0min/sem)	0	Sim	1.94009	-1.61648	-1.26977	3	1	1
55018	402	74	37.9638	48.3598	441214	14149	1	2	2	1	2	1239.14	2	4	2	0	0	Ativo(>=300min/sem)	0	Sim				3	1	2
64835	302	103	200.754	177.736	331114	17589	1	2	1	1	1	1239.62	2	4	2	1	0	Inativo(0min/sem)	1	Sim	1.51485	-0.1001	-1.91525	3	1	1
27247	306	250	248.16	276.94	335115	83272	1	2	1	2	1	1239.88	2	4	2	0	1	Inativo(0min/sem)	0	Não				3	1	1
26741	406	161	84.7727	99.0611	443113	10420	1	2	1	1	1	1239.89	1	4	2	0	0	Inativo(0min/sem)	0	Sim	1.89055	-1.78197	-1.422	3	1	1
17386	107	152	37.6805	28.9327	114114	2994	1	2	1	1	2	1240.2	4	2	2	0	0	Inativo(0min/sem)	0	Não	-1.18616	0.0315396	-2.70554	1	1	1
42063	401	43	102.132	122.13	400114	77382	1	2	1	1	1	1240.43	1	4	2	7	1	Inativo(0min/sem)	0	Sim	1.87335	0.520005	-1.78092	3	2	1
10236	211	338	20.524	25.5579	228116	5227	2	2	1	2	2	1240.58	1	4	2	0	1	Inativo(0min/sem)	0	Não	0.532398	-1.61884	-1.6579	3	1	1
27586	401	54	266.741	292.659	400115	77546	2	2	1	2	1	1240.92	3	4	2	2	1	Insuf. ativo(<300min/sem)	0	Não	1.28177	-1.05639	-0.696709	3	1	1
12505	505	114	77.3701	148.453	552217	9282	1	2	2	2	2	1241.83	4	4	2	1	0	Inativo(0min/sem)	0	Não	-0.484081	0.0253136	-2.51945	2	1	1
18140	204	129	23.3248	21.288	222114	7569	2	2	1	1	2	1241.83	1	4	2	7	0	Ativo(>=300min/sem)	0	Sim	2.94043	0.872553	0.0289412	3	3	2
54358	401	6	22.3124	24.4804	400115	77546	1	2	1	2	1	1242.01	4	3	2	5	0	Insuf. ativo(<300min/sem)	0	Sim	-0.374628	1.81395	-2.00985	3	3	1
12848	401	39	64.9228	105.357	400116	72455	1	2	1	2	1	1242.26	2	4	2	0	1	Inativo(0min/sem)	0	Não	1.04342	-1.9285	-1.45196	3	1	1
35497	402	95	64.3397	91.8087	441112	13643	1	2	1	1	1	1242.33	1	4	2	1	0	Ativo(>=300min/sem)	0	Não	0.261014	-0.0190689	-0.469742	3	1	2
6083	506	179	70.6062	91.6744	553114	22666	1	3	1	1	2	1242.67	3	4	2	2	1	Insuf. ativo(<300min/sem)	0	Não	1.28177	-1.05639	-0.696709	3	1	1
21779	105	89	21.0552	23.8768	112115	3554	1	2	1	2	2	1242.8	3	1	2	0	0	Ativo(>=300min/sem)	0	Sim	-0.959148	0.267187	-0.893701	1	2	1
997	406	140	18.9206	21.4492	443116	9069	1	2	1	2		1243.56	1	2	2	1	0	Insuf. ativo(<300min/sem)	0	Não	1.93784	-1.21329	-0.646889	3	1	1
50436	303	149	25.3928	23.7885	332113	2244	1	2	1	1	2	1243.58	2	3	2	3	1	Insuf. ativo(<300min/sem)	0	Não	0.45079	-0.133637	-1.12844	3	2	1
43726	401	17	56.8222	62.3433	400115	77546	1	2	1	2	2	1243.7	1	4	2	0	0	Inativo(0min/sem)	0	Sim	1.37953	-1.47231	-1.62794	3	1	1
29383	305	176	19.5867	27.1601	333117	37773	1	2	1	2	1	1243.72	1	2	2	0	1	Inativo(0min/sem)	0	Não	1.04695	-1.91369	-1.43599	3	1	1
27009	306	259	111.945	117.141	335112	85806	1	2	1	1	2	1243.75	2	3	2	0	1	Insuf. ativo(<300min/sem)	0	Não	1.4142	-1.9581	-0.43509	3	1	1
66815	306	227	204.83	294.985	335116	77628	1	2	1	2	1	1243.89	1	4	2	4	0	Inativo(0min/sem)	1	Não	2.60258	0.515356	-1.75291	3	2	1
64156	403	124	21.7901	27.3403	442116	2872	1	2	1	2	1	1245.72	3	3	2	6	0	Ativo(>=300min/sem)	1	Sim	0.131474	3.15657	-1.28029	3	3	1
23261	402	101	33.0911	47.2189	441112	13643	1	3	1	1	1	1246	4	1	2	0	1	Inativo(0min/sem)	0	Não	-1.51874	-0.409835	-2.51359	1	2	1
35765	403	118	15.5865	25.0787	442117	2285	1	2	1	2	1	1246.65	4	1	2	0	1	Insuf. ativo(<300min/sem)	0	Sim	-0.122391	-1.04394	-1.06888	1	2	1
55653	305	168	108.229	113.587	333115	43247	1	2	1	2	1	1246.91	1	4	2	6	0	Ativo(>=300min/sem)	0	Sim	2.74938	0.56912	0.048797	3	3	2
30056	306	261	306.08	356.326	335212	85898	1	2	2	1	2	1246.91	2	3	2	2	0	Insuf. ativo(<300min/sem)	0	Não	0.588781	-0.010511	-1.3165	3	1	1
60906	402	74	32.4158	40.2675	441213	14482	1	4	2	1	2	1247.77	2	2	2	1	0	Ativo(>=300min/sem)	1	Não	1.22731	0.430392	-0.32532	3	3	1
33851	209	278	27.9386	29.1608	226116	11618	2	2	1	2	1	1247.88	4	2	2	0	0	Insuf. ativo(<300min/sem)	0	Não	0.210191	-0.602563	-1.26082	1	2	1
47089	402	93	59.4789	113.847	441117	10441	1	3	1	2	1	1248.05	4	4	2	0	0	Inativo(0min/sem)	0	Sim	-0.164122	-0.587779	-2.29366	2	1	1
6476	402	89	50.7366	62.1482	441115	13442	2	2	1	2	1	1248.13	4	2	2	3	1	Insuf. ativo(<300min/sem)	0	Sim	-0.578311	0.456051	-1.57226	2	3	1
48217	105	89	21.0552	23.8768	112115	3554	1	2	1	2	1	1248.13	1	3	2	0	1	Inativo(0min/sem)	0	Não	0.535929	-1.60403	-1.64193	3	1	1
56361	303	162	36.7601	28.0565	332215	2219	1	2	2	2	2	1248.42	1	1	2	3	0	Insuf. ativo(<300min/sem)	0	Sim	0.786904	0.322552	-1.30442	3	2	1
48811	401	57	310.22	370.964	400114	77382	1	2	1	1	1	1248.48	1	4	2	1	0	Insuf. ativo(<300min/sem)	0	Não	0.915803	-0.593974	-1.05877	3	1	2
2307	106	125	22.3155	26.2647	113115	18470	1	4	1	2	2	1248.82	2	3	2	0	0	Insuf. ativo(<300min/sem)	0	Não	1.23223	-1.22188	-0.84894	3	1	1
40319	406	160	73.6038	86.0098	443113	10420	1	3	1	1	1	1248.94	2	1	2	2	1	Ativo(>=300min/sem)	0	Sim	-0.395059	0.137834	-0.519562	2	3	1
20389	101	15	28.2851	33.0281	100113	25867	1	2	1	1	2	1248.99	1	4	2	0	0	Insuf. ativo(<300min/sem)	0	Sim	1.23576	-1.20707	-0.832972	3	1	2
27396	210	289	58.9627	75.1412	227112	8706	1	2	1	1	2	1249.12	3	2	2	0	0	Ativo(>=300min/sem)	0	Não	0.0628911	-0.352132	-0.481822	2	2	1
51718	101	10	27.7466	57.4087	100217	20276	1	2	2	2	2	1249.17	4	3	2	1	0	Insuf. ativo(<300min/sem)	0	Não	-0.11683	-0.0190998	-1.51855	2	2	1
48088	301	10	2791.22	3976.28	300213	303026	2	2	2	1	1	1249.27	2	3	2	0	0	Ativo(>=300min/sem)	0	Não	1.08846	-0.956635	-0.0539755	2	1	2
63413	301	38	93.9149	179.058	300216	274807	1	2	2	2	2	1249.36	4	2	2	7	1	Inativo(0min/sem)	1	Sim	0.788511	2.17847	-2.4922	3	3	1
44910	406	134	22.2884	25.2671	443116	9069	2	2	1	2	1	1249.87	1	4	2	1	0	Inativo(0min/sem)	0	Sim	1.57059	-1.16888	-1.64779	3	1	1
63727	503	74	5.56368	8.77602	551117	3780	1	2	1	2	1	1249.94	4	2	2	1	1	Insuf. ativo(<300min/sem)	1	Não	-0.501621	0.62312	-1.5781	2	3	1
26442	209	277	92.3129	92.3472	226114	12516	2	2	1	1	2	1250.05	3	4	2	1	0	Inativo(0min/sem)	0	Sim	0.54149	-0.57919	-2.09161	3	1	1
34402	406	146	50.9897	48.7218	443114	9867	1	2	1	1	1	1250.28	1	4	2	0	0	Inativo(0min/sem)	0	Sim				3	1	1
51940	402	101	92.7287	119.89	441212	13194	1	2	2	1	2	1250.65	2	3	2	0	0	Insuf. ativo(<300min/sem)	0	Não	0.210191	-0.602563	-1.26082	3	1	1
26004	306	260	382.919	376.08	335213	87721	1	4	2	1		1250.73	1	4	2	0	0	Insuf. ativo(<300min/sem)	0	Não	1.23576	-1.20707	-0.832972	3	1	2
48618	301	75	265.484	269.312	300114	295477	1	2	1	1	2	1250.95	1	3	2	0	1	Inativo(0min/sem)	0	Não	1.55797	-2.22335	-1.23005	3	1	1
6961	502	53	29.8571	25.7849	550114	7016	1	2	1	1	2	1251.35	2	4	2	2	1	Insuf. ativo(<300min/sem)	0	Sim	0.77075	-0.74673	-0.902648	3	1	1
22097	401	38	18.7338	36.2621	400117	57045	1	2	1	2	1	1251.4	1	4	2	0	1	Inativo(0min/sem)	0	Não	1.55797	-2.22335	-1.23005	3	1	1
50392	406	158	47.1619	53.4648	443116	9069	1	4	1	2	1	1251.63	1	4	2	0	0	Inativo(0min/sem)	0	Não	1.37953	-1.47231	-1.62794	3	1	1
67902	106	109	45.5089	53.5627	113115	18470	1	3	1	2	2	1251.96	3	2	2	1	0	Ativo(>=300min/sem)	2	Sim	-0.365016	2.41334	-1.22656	3	3	1
56671	306	288	490.877	990.741	335217	67374	1	2	2	2	2	1252.29	3	4	2	0	1	Inativo(0min/sem)	0	Não				3	1	1
60790	403	128	71.5818	62.8496	442114	3438	2	2	1	1	1	1252.36	4	4	2	1	0	Insuf. ativo(<300min/sem)	1	Sim	2.39665	-0.439358	-0.692438	3	2	1
33085	205	171	41.7257	55.269	223117	18206	1	2	1	2	2	1252.7	1	3	2	0	0	Inativo(0min/sem)	0	Não	0.868511	-1.16265	-1.83388	3	1	1
48874	301	93	881.237	1185.37	300214	305178	1	3	2	1	2	1253.05	2	1	2	1	0	Ativo(>=300min/sem)	0	Sim				2	2	1
15089	113	239	2.99683	5.01638	117117	2093	2	2	1	2	2	1253.1	2	2	2	1	0	Insuf. ativo(<300min/sem)	0	Sim	0.404783	-0.284315	-1.26471	2	1	1
45832	306	260	191.564	204.883	335214	87252	1	2	2	1	1	1253.17	4	3	2	5	1	Insuf. ativo(<300min/sem)	0	Não	0.82938	0.458414	-1.18412	3	3	1
67884	402	75	78.6413	76.7834	441113	12546	2	2	1	1	1	1253.43	1	4	2	3	0	Ativo(>=300min/sem)	2	Sim	3.09382	1.20669	0.017265	3	3	2
43424	209	246	33.4334	44.6171	226117	10301	1	2	1	2	2	1253.45	2	3	2	0	1	Inativo(0min/sem)	0	Não	0.535929	-1.60403	-1.64193	3	1	1
27510	301	80	1446.87	2579.13	300112	299666	1	4	1	1	1	1254.03	1	4	2	0	1	Inativo(0min/sem)	0	Não				3	1	1
23131	205	166	100.223	108.883	223114	20976	2	2	1	1	2	1255.1	1	4	2	0	0	Inativo(0min/sem)	0	Não	1.37953	-1.47231	-1.62794	3	1	1
49821	301	30	260.429	297.958	300113	298746	1	2	1	1	1	1255.16	2	4	2	0	0	Ativo(>=300min/sem)	0	Não	1.08846	-0.956635	-0.0539755	3	1	2
35832	401	18	25.1568	50.1256	400112	77974	1	2	1	1	1	1255.37	4	1	2	0	1	Ativo(>=300min/sem)	0	Não	-1.80628	0.120657	-0.923665	1	3	1
20758	209	259	11.199	12.8292	226215	13223	1	2	2	2	2	1255.45	1	3	2	1	1	Ativo(>=300min/sem)	0	Sim	0.439451	-0.770103	-0.0718599	3	1	2
67532	306	249	742.107	828.172	335115	83272	1	2	1	2	2	1255.61	1	3	2	6	0	Inativo(0min/sem)	2	Não	2.42148	2.51548	-2.25005	3	3	1
31697	402	69	7.95356	15.2237	441117	10441	2	2	1	2	1	1256.38	3	3	2	4	1	Inativo(0min/sem)	0	Sim	1.81119	-0.699954	-1.51542	3	2	1
45863	305	198	194.191	272.604	333214	44735	1	2	2	1	2	1256.52	1	1	2	0	1	Ativo(>=300min/sem)	0	Sim	-0.262629	-0.763877	-0.257943	2	1	2
7927	305	168	108.229	133	333116	40485	1	2	1	2	1	1256.59	4	4	2	7	0	Insuf. ativo(<300min/sem)	0	Não	1.54055	1.49184	-1.43175	3	3	1
40196	210	300	9.445	11.913	227117	6244	1	2	1	2	1	1256.99	4	1	2	0	1	Insuf. ativo(<300min/sem)	0	Não	-1.66251	-0.144589	-1.71863	1	2	1
16210	302	138	37.9206	43.9026	331117	14964	2	2	1	2	1	1257.02	1	4	2	2	1	Insuf. ativo(<300min/sem)	0	Não	1.2853	-1.04157	-0.680741	3	1	2
32051	212	346	45.5149	73.5317	229214	20880	2	3	2	1	2	1257.23	3	4	2	0	0	Ativo(>=300min/sem)	0	Não	0.580973	-0.632161	-0.243947	2	1	2
16532	106	133	20.5949	24.123	113114	18958	1	3	1	1	1	1257.51	1	4	2	0	0	Inativo(0min/sem)	0	Sim	1.89055	-1.78197	-1.422	3	1	1
60477	201	29	50.227	81.3635	200112	89941	2	3	1	1	1	1257.7	4	4	2	2	0	Ativo(>=300min/sem)	1	Sim	0.389272	1.32351	-0.78899	3	3	1
53269	306	281	151.917	176.856	335212	85898	2	3	2	1	1	1258.15	2	4	2	0	1	Insuf. ativo(<300min/sem)	0	Não	0.388629	-1.3536	-0.862936	3	1	1
48228	403	118	15.2297	14.9352	442115	3189	1	2	1	2	1	1258.87	3	3	2	2	1	Inativo(0min/sem)	0	Sim	0.914519	-1.01198	-1.69761	3	1	1
38473	501	28	54.5046	67.5901	500115	22710	1	2	1	2	1	1259.08	4	4	2	0	0	Insuf. ativo(<300min/sem)	0	Não	-0.81891	-0.0128738	-1.70463	2	1	1
56064	506	146	76.0371	98.7258	553114	22666	1	2	1	1	2	1259.65	1	4	2	1	1	Inativo(0min/sem)	0	Não	1.23801	-1.61025	-1.45585	3	1	1
62217	305	201	13.7407	14.4209	333115	43247	1	2	1	2	2	1259.74	4	1	2	4	1	Inativo(0min/sem)	1	Não	0.21533	1.26817	-2.43263	2	3	1
35407	302	115	24.5634	21.7471	331114	17589	1	2	1	1	1	1259.92	3	3	2	1	0	Ativo(>=300min/sem)	0	Sim	1.27952	-0.653202	-0.0738313	2	2	2
31100	506	145	110.912	127.382	553116	21789	2	2	1	2	2	1260.22	4	1	2	1	0	Inativo(0min/sem)	0	Não	-0.484081	0.0253136	-2.51945	1	2	1
11776	201	14	210.165	227.489	200113	88979	1	2	1	1	2	1260.45	3	1	2	0	1	Insuf. ativo(<300min/sem)	0	Sim	-1.14796	-0.439434	-1.49672	1	2	1
36987	101	41	48.2321	68.3837	100214	26004	1	3	2	1	2	1260.54	2	3	2	2	1	Ativo(>=300min/sem)	0	Não				3	2	2
15375	107	154	47.0658	36.1391	114114	2994	1	2	1	1	2	1260.57	2	4	2	1	1	Inativo(0min/sem)	0	Sim	0.208908	-1.02056	-1.89966	3	1	1
41244	505	128	43.9935	44.6208	552116	10789	1	2	1	2	2	1260.59	4	1	2	0	0	Ativo(>=300min/sem)	0	Não	-1.4737	0.562031	-1.11561	1	3	1
31542	402	93	59.4789	77.0168	441116	12533	1	2	1	2	1	1260.86	3	4	2	1	0	Inativo(0min/sem)	0	Não	1.05251	-0.88885	-1.88567	3	1	1
27417	303	158	17.7283	16.6082	332113	2244	2	2	1	1	1	1261.07	2	3	2	0	0	Insuf. ativo(<300min/sem)	0	Sim	1.23576	-1.20707	-0.832972	3	1	1
67274	306	227	204.83	571.6	335117	70353	1	2	1	2	2	1261.19	1	4	2	3	0	Ativo(>=300min/sem)	1	Não	2.12398	0.742414	-0.143125	3	3	2
32129	302	114	56.8746	65.8466	331117	14964	1	2	1	2	2	1261.2	1	4	2	1	0	Inativo(0min/sem)	0	Sim	2.08161	-1.47854	-1.44185	3	1	1
45976	401	9	26.2375	31.375	400114	77382	1	2	1	1	1	1261.27	4	2	2	0	1	Inativo(0min/sem)	0	Não	0.0178474	-1.324	-1.87981	1	1	1
4098	305	192	141.486	146.063	333114	44014	2	3	1	1	1	1261.67	1	4	2	4	0	Ativo(>=300min/sem)	0	Não	2.36725	-0.0377469	0.0885085	3	2	2
9472	302	107	13.7085	13.3275	331116	17012	1	3	1	2	2	1261.77	3	4	2	0	1	Insuf. ativo(<300min/sem)	0	Sim	0.385098	-1.36841	-0.878904	3	1	1
64710	406	154	77.1206	87.4273	443116	9069	1	2	1	2	1	1262.31	2	4	2	0	1	Inativo(0min/sem)	1	Não				3	1	1
49710	202	91	37.1678	32.9724	221213	8681	1	2	2	1	2	1262.52	4	1	2	1	1	Inativo(0min/sem)	0	Não	-1.32768	-0.106402	-2.53345	1	2	1
44353	202	74	22.7584	26.8269	221117	8690	1	2	1	2	2	1262.66	2	2	2	0	0	Inativo(0min/sem)	0	Não	1.376	-1.48713	-1.6439	2	1	1
43919	305	187	271.442	284.879	333115	43247	1	2	1	2	2	1262.74	1	4	2	0	0	Insuf. ativo(<300min/sem)	0	Não	1.23576	-1.20707	-0.832972	3	1	2
3052	301	86	272.748	312.054	300113	298746	1	2	1	1	2	1262.87	1	4	2	1	0	Insuf. ativo(<300min/sem)	0	Não	1.42682	-0.903633	-0.852828	3	1	2
65856	204	137	52.9319	62.5733	222116	6813	1	2	1	2	2	1262.96	4	1	2	0	0	Ativo(>=300min/sem)	1	Não				1	3	1
65543	306	225	143.054	159.645	335115	83272	1	2	1	2	2	1263.34	2	4	2	4	0	Insuf. ativo(<300min/sem)	1	Sim	2.45881	0.780602	-0.957945	3	3	1
54842	506	159	102.043	173.665	553213	22607	1	2	2	1	2	1263.45	3	4	2	0	0	Insuf. ativo(<300min/sem)	0	Não	-0.81891	-0.0128738	-1.70463	3	1	1
54659	201	42	49.5032	69.3029	200116	80730	1	2	1	2	2	1263.91	1	1	2	0	0	Inativo(0min/sem)	0	Sim				2	1	1
36485	106	113	22.2687	26.2096	113115	18470	1	2	1	2	1	1264.06	2	3	2	1	1	Insuf. ativo(<300min/sem)	0	Não	0.0722009	-0.725689	-1.07276	3	1	1
9354	401	10	20.6661	32.4145	400215	80114	2	2	2	2	1	1264.28	2	1	2	0	1	Ativo(>=300min/sem)	0	Não	-0.77718	-0.469032	-0.479851	2	2	1
57081	305	172	115.877	369.531	333212	46525	1	2	2	1	2	1264.82	3	1	2	0	1	Ativo(>=300min/sem)	0	Não	-1.29173	-0.174188	-0.701758	1	2	1
30394	210	296	27.5662	48.9764	227215	8785	1	2	2	2	2	1265.4	4	1	2	6	1	Ativo(>=300min/sem)	0	Não	-0.659919	1.94126	-1.0428	2	3	1
1151	101	44	39.5159	45.0374	100116	23315	1	2	1	2		1266.37	1	2	2	0	0	Inativo(0min/sem)	0	Sim	1.37953	-1.47231	-1.62794	3	1	1
32518	107	164	25.6751	63.4807	114217	2558	1	2	2	2	2	1266.44	1	1	2	2	1	Ativo(>=300min/sem)	0	Sim	-0.395059	0.137834	-0.519562	2	2	2
58155	302	113	19.2353	17.0299	331114	17589	1	2	1	1	1	1266.89	3	2	2	0	0	Insuf. ativo(<300min/sem)	0	Não	0.210191	-0.602563	-1.26082	2	1	1
768	401	23	52.2483	62.479	400114	77382	1	2	1	1	1	1266.99	1	4	2	0	0	Ativo(>=300min/sem)	0	Sim	1.60301	-1.25148	0.167932	3	1	2
7440	201	50	404.153	556.694	200215	88960	1	2	2	2	2	1267.07	2	2	2	7	0	Ativo(>=300min/sem)	0	Não	0.892825	2.09638	-0.810784	3	3	1
44334	403	118	16.122	25.9403	442117	2285	1	2	1	2	1	1267.39	3	4	2	0	1	Inativo(0min/sem)	0	Não	0.0178474	-1.324	-1.87981	3	1	1
19971	111	208	20.51	48.5423	116217	3414	1	2	2	2	2	1267.64	2	3	2	1	0	Inativo(0min/sem)	0	Sim	-0.995101	0.334973	-2.72539	3	1	1
28751	210	287	28.2292	37.3871	227114	9184	1	2	1	1	2	1267.66	3	4	2	0	1	Insuf. ativo(<300min/sem)	0	Não	-0.636941	-0.749093	-1.29078	3	1	1
8005	301	97	296.851	529.155	300112	299666	1	2	1	1		1267.76	1	3	2	0	1	Ativo(>=300min/sem)	0	Não	1.27043	-1.69285	0.359874	3	1	2
26131	301	29	36.4699	45.2675	300115	296351	2	2	1	2	1	1268.11	4	1	2	0	0	Inativo(0min/sem)	0	Não	-1.18616	0.0315396	-2.70554	1	2	1
14470	305	192	165.56	203.453	333116	40485	2	2	1	2	2	1268.14	3	3	2	0	0	Inativo(0min/sem)	0	Sim	0.861449	-1.19228	-1.86581	2	1	1
46006	501	11	15.7582	15.5141	500116	19789	1	2	1	2	2	1268.68	4	1	2	0	0	Ativo(>=300min/sem)	0	Sim				1	3	1
69512	506	145	42.8741	55.6673	553114	22666	2	3	1	1	2	1268.74	2	3	2	1	0	Ativo(>=300min/sem)	4	Não	2.60375	2.7522	-0.461969	3	3	1
32111	306	263	326.176	326.255	335114	86512	1	2	1	1	1	1268.75	4	3	2	4	0	Inativo(0min/sem)	0	Sim	-0.42192	1.24527	-2.78496	3	3	1
60009	106	119	128.679	150.723	113114	18958	1	2	1	1		1268.81	1	4	2	1	1	Inativo(0min/sem)	1	Sim	2.20784	-1.14598	-1.29546	3	1	1
37316	401	12	14.9229	24.2168	400116	72455	1	4	1	2	2	1269.25	1	3	2	0	1	Ativo(>=300min/sem)	0	Sim	1.27043	-1.69285	0.359874	3	1	2
67862	210	289	42.4102	46.9696	227113	8646	1	2	1	1	2	1269.26	4	1	2	0	1	Inativo(0min/sem)	2	Sim				2	3	1
14105	210	292	13.4006	16.9022	227117	6244	1	3	1	2	1	1269.47	2	2	2	0	1	Inativo(0min/sem)	0	Não	-1.00419	-0.70468	-2.29169	2	1	1
10078	401	11	20.157	31.6161	400215	80114	1	3	2	2	1	1269.49	2	3	2	1	1	Insuf. ativo(<300min/sem)	0	Não	-0.445881	-0.44566	-1.31064	3	1	1
33376	301	57	409.445	879.994	300212	307987	1	3	2	1	1	1270.25	3	2	2	0	0	Inativo(0min/sem)	0	Não				2	1	1
14718	501	17	238.195	304.957	500113	23180	1	2	1	1	1	1270.69	4	2	2	0	1	Ativo(>=300min/sem)	0	Não				1	2	1
42453	201	53	9.40123	15.2292	200112	89941	2	3	1	1	2	1270.8	3	3	2	0	0	Ativo(>=300min/sem)	0	Sim	-0.448129	-0.0424724	-0.687761	2	1	2
57840	506	143	25.6569	38.7663	553214	23525	1	2	2	1	2	1270.88	3	4	2	1	0	Ativo(>=300min/sem)	0	Não	0.764971	-0.358358	-0.295739	3	1	2
37069	302	130	38.1004	47.4566	331214	16766	1	2	2	1	1	1270.94	4	2	2	0	0	Ativo(>=300min/sem)	0	Não	-0.96268	0.252372	-0.909669	1	2	1
56078	401	10	20.6661	24.7127	400114	77382	2	4	1	1	1	1271.59	2	3	2	1	0	Inativo(0min/sem)	0	Sim	1.56706	-1.18369	-1.66376	3	1	1
64788	113	233	52.9497	64.9225	117115	2714	1	2	1	2	2	1271.59	2	2	2	1	1	Ativo(>=300min/sem)	1	Sim	-0.127308	0.608336	-0.545256	3	3	1
54737	212	355	105.492	128.365	229113	21027	2	2	1	1	2	1271.59	3	3	2	0	0	Insuf. ativo(<300min/sem)	0	Não	0.20666	-0.617378	-1.27679	2	1	1
68931	306	269	46.2307	129.012	335117	70353	2	2	1	2	1	1271.73	4	3	2	4	0	Inativo(0min/sem)	3	Não	3.00212	2.34326	-2.08188	3	3	1
26280	211	318	26.3944	35.6133	228216	4635	1	2	2	2	2	1271.87	3	1	2	0	1	Inativo(0min/sem)	0	Sim	-1.00419	-0.70468	-2.29169	1	1	1
65496	301	71	887.328	1162.04	300116	273011	1	2	1	2	2	1271.99	2	3	2	1	1	Inativo(0min/sem)	1	Sim	1.18227	-0.541474	-1.72331	3	2	1
36486	402	99	84.5911	120.706	441112	13643	1	2	1	1	1	1272.05	1	3	2	0	1	Insuf. ativo(<300min/sem)	0	Não	1.4142	-1.9581	-0.43509	3	1	1
1723	306	231	55.6126	155.193	335117	70353	1	3	1	2	2	1272.32	4	4	2	0	0	Inativo(0min/sem)	0	Sim	-1.18616	0.0315396	-2.70554	2	1	1
11621	401	11	20.157	31.6161	400215	80114	1	2	2	2	1	1272.64	4	3	2	1	1	Inativo(0min/sem)	0	Não	-1.32768	-0.106402	-2.53345	2	1	1
44283	306	261	165.523	167.453	335113	84999	1	2	1	1	2	1272.96	4	3	2	0	1	Inativo(0min/sem)	0	Sim				2	1	1
27682	401	20	335.146	400.597	400214	80088	1	3	2	1	2	1273.02	4	3	2	0	1	Inativo(0min/sem)	0	Não	-1.00772	-0.719494	-2.30766	2	1	1
40920	302	127	45.7381	56.9698	331214	16766	1	3	2	1	1	1273.24	4	3	2	0	0	Ativo(>=300min/sem)	0	Não	-0.45166	-0.0572871	-0.703729	2	2	1
47966	301	3	153.593	288.578	300117	235544	1	3	1	2	2	1273.74	3	3	2	4	1	Inativo(0min/sem)	0	Não	1.29311	-0.419924	-1.75329	3	2	1
54175	505	112	227.872	362.157	552112	10059	1	2	1	1	1	1273.82	2	4	2	0	0	Ativo(>=300min/sem)	0	Sim	1.09199	-0.941821	-0.0380077	3	1	2
12720	305	169	57.2552	70.3596	333116	40485	1	2	1	2	1	1274.22	1	4	2	7	0	Ativo(>=300min/sem)	0	Não	1.91486	1.47706	-0.398905	3	3	2
42977	210	285	22.5492	24.9734	227113	8646	2	3	1	1	1	1274.49	3	4	2	0	1	Insuf. ativo(<300min/sem)	0	Não	0.388629	-1.3536	-0.862936	3	1	1
6130	306	261	524.576	610.691	335212	85898	1	3	2	1	2	1274.72	1	3	2	0	1	Ativo(>=300min/sem)	0	Não	1.27043	-1.69285	0.359874	3	1	2
31412	505	112	227.872	362.157	552112	10059	1	2	1	1	2	1274.75	3	4	2	0	1	Inativo(0min/sem)	0	Não	0.532398	-1.61884	-1.6579	3	1	1
62124	402	81	32.7171	62.6228	441117	10441	1	3	1	2	2	1275.48	2	4	2	1	0	Ativo(>=300min/sem)	1	Não	1.73833	0.120733	-0.119381	3	2	2
59411	303	165	9.87607	11.2767	332116	2279	2	2	1	2	2	1275.83	3	3	2	1	0	Insuf. ativo(<300min/sem)	1	Sim	1.37108	0.165146	-1.12028	3	2	1
61503	501	14	6.80391	16.3187	500117	16327	1	2	1	2	2	1276.17	1	3	2	5	0	Inativo(0min/sem)	1	Sim	2.27909	1.11363	-1.99467	3	3	1
63533	301	68	825.284	1024.37	300115	296351	1	2	1	2	1	1276.44	2	4	2	1	1	Ativo(>=300min/sem)	1	Sim	0.383712	0.298677	-0.339317	3	2	2
31144	402	91	113.651	141.179	441213	14482	1	2	2	1	1	1276.49	4	1	2	2	1	Insuf. ativo(<300min/sem)	0	Sim	-1.28039	0.462278	-1.75834	1	3	1
32071	301	17	232.105	265.553	300113	298746	1	2	1	1	2	1276.94	4	2	2	0	0	Inativo(0min/sem)	0	Não	-0.164122	-0.587779	-2.29366	1	1	1
38439	301	29	36.4699	45.2675	300115	296351	2	2	1	2	2	1277.66	3	4	2	0	1	Insuf. ativo(<300min/sem)	0	Não				3	1	1
40253	401	50	51.1594	99.0267	400117	57045	1	2	1	2	1	1277.72	2	4	2	0	1	Inativo(0min/sem)	0	Sim	1.04342	-1.9285	-1.45196	3	1	1
52368	305	175	22.6127	72.1119	333212	46525	2	3	2	1	1	1277.8	4	1	2	1	1	Inativo(0min/sem)	0	Não	-1.32768	-0.106402	-2.53345	1	2	1
13400	305	184	106.475	111.746	333115	43247	1	2	1	2	1	1278.03	4	2	2	2	0	Insuf. ativo(<300min/sem)	0	Sim	0.588781	-0.010511	-1.3165	2	3	1
34461	205	162	36.5943	39.7563	223114	20976	2	2	1	1	2	1278.55	4	3	2	0	1	Insuf. ativo(<300min/sem)	0	Não	-0.63341	-0.734278	-1.27482	2	1	1
35413	105	84	16.3017	21.4786	112116	3146	1	2	1	2	2	1278.57	3	3	2	0	0	Insuf. ativo(<300min/sem)	0	Sim				2	1	1
18265	305	203	20.2318	24.8624	333116	40485	1	2	1	2	2	1278.66	3	4	2	1	1	Ativo(>=300min/sem)	0	Não	-0.0750994	-0.475258	-0.293767	3	1	2
39660	401	24	107.748	169.001	400215	80114	1	2	2	2	1	1278.81	3	3	2	3	1	Ativo(>=300min/sem)	0	Sim	0.307021	0.131608	-0.333479	3	3	1
8747	402	68	29.1145	38.7596	441215	14097	1	2	2	2	2	1279.05	2	4	2	3	1	Ativo(>=300min/sem)	0	Sim	1.84361	-0.782555	0.300307	3	2	2
16770	506	142	35.1175	44.745	553115	24507	2	2	1	2	2	1279.06	2	1	2	0	0	Ativo(>=300min/sem)	0	Não	0.580973	-0.632161	-0.243947	2	2	1
54944	406	153	13.895	30.1571	443117	7540	1	3	1	2	1	1279.46	1	4	2	0	1	Insuf. ativo(<300min/sem)	0	Não	1.4142	-1.9581	-0.43509	3	1	2
32144	212	369	124.763	232.633	229216	21221	1	2	2	2		1279.77	4	1	2	3	1	Ativo(>=300min/sem)	0	Não	-1.2331	1.03096	-0.983232	1	3	1
29741	301	81	104.361	136.67	300116	273011	2	2	1	2	1	1279.81	1	4	2	1	0	Insuf. ativo(<300min/sem)	0	Não	1.93784	-1.21329	-0.646889	3	1	2
6182	113	245	20.2529	22.0171	117116	2195	1	2	1	2	2	1279.97	4	3	2	0	1	Inativo(0min/sem)	0	Sim	-0.496703	-1.02915	-2.10171	2	1	1
16324	207	239	38.0659	39.3235	225113	5588	1	4	1	1	1	1280.14	4	1	2	0	1	Insuf. ativo(<300min/sem)	0	Sim	-1.66251	-0.144589	-1.71863	1	2	1
27125	301	90	367.702	420.691	300113	298746	1	2	1	1	2	1280.56	3	4	2	0	1	Insuf. ativo(<300min/sem)	0	Não	-0.640473	-0.763908	-1.30675	3	1	1
31538	505	110	57.6934	58.516	552116	10789	1	3	1	2	1	1280.91	3	1	2	0	1	Insuf. ativo(<300min/sem)	0	Sim				1	2	1
21068	303	154	15.6426	18.7068	332114	2741	1	2	1	1	1	1281.23	3	2	2	0	1	Insuf. ativo(<300min/sem)	0	Não	0.388629	-1.3536	-0.862936	2	1	1
6586	306	231	299.205	293.861	335213	87721	1	2	2	1	1	1281.3	3	2	2	0	1	Ativo(>=300min/sem)	0	Não	0.75588	-1.39801	0.137967	2	2	1
56670	402	84	210.731	272.457	441212	13194	1	2	2	1	2	1281.65	2	1	2	3	1	Insuf. ativo(<300min/sem)	0	Não	0.45079	-0.133637	-1.12844	2	3	1
10148	306	274	104.081	116.152	335115	83272	2	3	1	2	1	1281.81	2	4	2	4	0	Ativo(>=300min/sem)	0	Sim	1.8527	0.257098	-0.133399	3	2	2
60619	301	86	300.778	536.155	300112	299666	1	2	1	1	2	1281.84	1	4	2	0	1	Ativo(>=300min/sem)	1	Sim				3	1	2
67303	305	173	36.1043	47.725	333215	43889	1	2	2	2	2	1282.06	2	1	2	1	0	Insuf. ativo(<300min/sem)	1	Não	-0.165507	1.07931	-1.75407	2	3	1
27727	502	49	16.1349	30.3969	550117	5274	1	4	1	2	1	1282.21	3	1	2	1	0	Insuf. ativo(<300min/sem)	0	Não	0.404783	-0.284315	-1.26471	1	2	1
34893	501	5	12.5831	12.3883	500116	19789	1	2	1	2	2	1282.65	4	4	2	1	0	Ativo(>=300min/sem)	0	Não	-0.771619	0.555805	-0.929524	2	2	2
23257	305	212	132.885	184.266	333117	37773	1	3	1	2	2	1282.84	2	4	2	0	0	Ativo(>=300min/sem)	0	Não	1.08846	-0.956635	-0.0539755	3	1	2
10744	406	131	23.1356	29.0992	443115	10036	1	3	1	2	2	1283.07	2	3	2	7	0	Insuf. ativo(<300min/sem)	0	Não	2.05863	1.21181	-1.19387	3	3	1
32974	403	114	17.5519	22.6914	442213	3190	1	2	2	1	2	1283.1	2	4	2	0	0	Ativo(>=300min/sem)	0	Não	0.577442	-0.646976	-0.259915	3	1	2
54097	403	120	92.6538	81.351	442114	3438	1	3	1	1	1	1283.7	4	1	2	1	1	Insuf. ativo(<300min/sem)	0	Não	-0.956901	-0.136	-1.51658	1	2	1
5442	503	79	48.0609	98.4505	551217	3796	1	4	2	2	2	1283.92	4	1	2	1	0	Inativo(0min/sem)	0	Sim	-0.995101	0.334973	-2.72539	1	2	1
52449	302	122	39.3775	56.2051	331215	18682	1	2	2	2	2	1283.94	4	1	2	0	1	Inativo(0min/sem)	0	Não	-1.51874	-0.409835	-2.51359	1	2	1
34162	305	194	114.208	97.5474	333113	43689	1	2	1	1	3	1284.07	2	4	2	0	1	Insuf. ativo(<300min/sem)	0	Não	-0.122391	-1.04394	-1.06888	3	1	1
23654	301	45	157.567	195.577	300115	296351	1	2	1	2	1	1284.42	1	4	2	6	0	Ativo(>=300min/sem)	0	Não	2.74938	0.56912	0.048797	3	3	2
39032	207	237	10.7015	12.3182	225115	5769	2	2	1	2	1	1284.64	1	4	2	1	0	Inativo(0min/sem)	0	Não	2.08161	-1.47854	-1.44185	3	1	1
43188	401	54	331.283	417.453	400113	79532	2	2	1	1	1	1284.78	1	4	2	2	1	Insuf. ativo(<300min/sem)	0	Não	1.2853	-1.04157	-0.680741	3	1	2
30710	406	154	27.9967	60.7627	443117	7540	1	2	1	2	2	1285.18	3	4	2	1	0	Inativo(0min/sem)	0	Não	-0.484081	0.0253136	-2.51945	3	1	1
20555	301	90	367.702	523.817	300213	303026	1	2	2	1	1	1285.21	4	1	2	2	1	Insuf. ativo(<300min/sem)	0	Não	-1.28039	0.462278	-1.75834	1	3	1
37739	306	283	836.615	875.445	335112	85806	1	2	1	1	1	1285.72	4	3	2	1	1	Insuf. ativo(<300min/sem)	0	Sim	-0.445881	-0.44566	-1.31064	2	2	1
54925	302	144	47.0445	51.7885	331115	17155	2	2	1	2	2	1285.97	4	3	2	6	1	Insuf. ativo(<300min/sem)	0	Sim	0.512952	1.08632	-1.39395	3	3	1
41019	401	29	306.972	594.191	400117	57045	1	2	1	2	1	1286.14	3	4	2	3	0	Insuf. ativo(<300min/sem)	0	Sim	0.779841	0.292922	-1.33635	3	2	1
19962	306	229	84.7466	122.047	335116	77628	1	2	1	2	2	1286.26	2	4	2	4	0	Ativo(>=300min/sem)	0	Não	2.36725	-0.0377469	0.0885085	3	2	2
44915	205	174	48.4617	86.7231	223112	20079	2	2	1	1	2	1286.61	1	4	2	0	0	Inativo(0min/sem)	0	Não	1.89055	-1.78197	-1.422	3	1	1
3247	201	64	104.366	122.664	200115	89938	1	2	1	2	2	1286.64	4	1	2	0	0	Inativo(0min/sem)	0	Sim	-1.18616	0.0315396	-2.70554	1	2	1
23277	113	238	13.7822	15.4642	117112	2179	1	2	1	1	1	1286.85	4	1	2	0	1	Ativo(>=300min/sem)	0	Sim	-0.26616	-0.778691	-0.273911	1	3	1
51948	306	236	230.825	268.717	335212	85898	1	2	2	1	1	1287.01	3	1	2	3	1	Ativo(>=300min/sem)	0	Não	-0.20753	0.426453	-0.555386	2	3	1
27002	406	163	58.6655	127.325	443117	7540	1	2	1	2	2	1287.01	2	3	2	1	0	Inativo(0min/sem)	0	Sim	0.03047	-0.269531	-2.29755	3	1	1
15359	209	262	11.7475	12.391	226115	11509	1	2	1	2	1	1287.17	3	3	2	1	1	Ativo(>=300min/sem)	0	Não	-0.0715682	-0.460443	-0.277799	2	2	2
7158	305	179	82.4325	101.299	333116	40485	1	2	1	2	1	1287.31	3	4	2	0	0	Ativo(>=300min/sem)	0	Sim	-0.448129	-0.0424724	-0.687761	2	1	2
49049	110	180	42.8483	46.9161	115116	11998	1	2	1	2	2	1287.41	4	1	2	1	0	Ativo(>=300min/sem)	0	Sim	-0.257068	0.260961	-0.707617	1	3	1
34443	303	151	24.5945	22.5874	332115	2306	1	2	1	2	2	1287.64	1	4	2	1	1	Inativo(0min/sem)	0	Sim	1.74903	-1.91991	-1.24991	3	1	1
23333	402	80	58.8018	78.2817	441215	14097	1	2	2	2	1	1287.79	3	3	2	1	0	Insuf. ativo(<300min/sem)	0	Não	0.397721	-0.313944	-1.29664	2	1	1
49413	205	168	199.485	356.982	223112	20079	2	2	1	1	1	1288.01	3	3	2	0	1	Inativo(0min/sem)	0	Não	-1.51874	-0.409835	-2.51359	2	1	1
504	302	117	75.2711	73.1791	331116	17012	1	4	1	2		1288.07	4	1	2	1	0	Inativo(0min/sem)	0	Sim	0.54149	-0.57919	-2.09161	1	2	1
36362	201	39	36.6454	51.3025	200116	80730	1	4	1	2	2	1288.14	4	3	2	0	0	Inativo(0min/sem)	0	Sim	0.350429	-0.882624	-2.07175	2	1	1
455	211	336	92.708	88.9726	228114	4330	1	2	1	1	2	1288.32	4	3	2	1	1	Ativo(>=300min/sem)	0	Não	-0.58965	-0.180414	-0.515674	2	2	1
64973	402	71	27.2687	26.6245	441113	12546	1	3	1	1	2	1288.33	1	1	2	4	0	Insuf. ativo(<300min/sem)	1	Não	1.43677	1.39992	-1.36982	3	3	1
48817	305	180	211.028	217.255	333213	47287	1	4	2	1	2	1288.5	4	1	2	1	0	Ativo(>=300min/sem)	0	Sim	-0.260599	0.246146	-0.723585	1	3	1
61096	402	67	50.1499	95.9904	441117	10441	1	3	1	2	1	1288.69	1	4	2	0	0	Inativo(0min/sem)	1	Não				3	1	1
13263	403	118	15.2297	14.9352	442115	3189	1	2	1	2	1	1288.75	3	2	2	0	0	Ativo(>=300min/sem)	0	Não	-0.448129	-0.0424724	-0.687761	2	2	1
68119	210	296	56.592	62.676	227113	8646	1	2	1	1	2	1288.79	2	4	2	1	1	Insuf. ativo(<300min/sem)	2	Sim	0.982761	0.792551	-1.1958	3	3	1
57145	211	324	5.00872	6.2372	228116	5227	1	2	1	2	2	1288.85	1	1	2	1	1	Inativo(0min/sem)	0	Não	0.21597	-0.990935	-1.86773	2	1	1
59487	403	112	15.3492	13.4768	442114	3438	1	2	1	1	1	1288.87	1	4	2	6	1	Ativo(>=300min/sem)	1	Sim	2.36458	1.21134	-0.0107492	3	3	2
54101	504	91	17.612	18.5886	551116	4325	2	2	1	2	1	1288.93	1	2	2	1	1	Insuf. ativo(<300min/sem)	0	Não	0.583221	-1.03535	-0.866824	3	1	1
29096	306	260	191.564	213.78	335115	83272	1	2	1	2	2	1289.05	2	2	2	0	1	Inativo(0min/sem)	0	Não				2	1	1
70233	402	69	7.95356	9.74247	441115	13442	2	2	1	2	1	1289.41	1	3	2	6	1	Inativo(0min/sem)	5	Sim	4.99839	3.46693	-1.57694	3	3	1
16368	106	105	16.7332	26.5341	113117	15190	1	2	1	2	1	1289.62	1	3	2	1	0	Inativo(0min/sem)	0	Não	1.05957	-0.85922	-1.85373	3	1	1
17627	306	252	45.345	44.5351	335213	87721	1	2	2	1	2	1289.89	2	2	2	0	0	Insuf. ativo(<300min/sem)	0	Não	0.71768	-0.927037	-1.07085	2	1	1
12363	106	138	53.4397	58.7958	113113	18114	1	2	1	1	2	1289.94	2	1	2	0	1	Insuf. ativo(<300min/sem)	0	Não	-1.14796	-0.439434	-1.49672	2	1	1
65323	305	202	87.5502	107.588	333116	40485	1	2	1	2	2	1290.49	4	1	2	3	0	Insuf. ativo(<300min/sem)	1	Sim	0.213082	1.67136	-1.80975	2	3	1
47376	306	277	236.032	274.779	335212	85898	1	2	2	1	2	1290.51	1	3	2	0	0	Insuf. ativo(<300min/sem)	0	Sim	1.23223	-1.22188	-0.84894	3	1	1
40154	301	51	215.597	267.605	300115	296351	1	2	1	2	1	1290.81	2	4	2	2	0	Ativo(>=300min/sem)	0	Sim	0.959563	-0.0401096	-0.299626	3	1	2
56876	106	125	22.3155	30.3618	113116	17654	1	2	1	2	2	1291.01	1	1	2	0	1	Ativo(>=300min/sem)	0	Sim				2	1	2
70184	306	226	126.946	182.82	335116	77628	1	2	1	2	2	1291.27	2	3	2	6	0	Inativo(0min/sem)	5	Sim	4.30187	4.49799	-2.2127	3	3	1
13530	106	122	85.5053	100.153	113114	18958	1	2	1	1	1	1291.29	2	4	2	0	0	Insuf. ativo(<300min/sem)	0	Não	0.724742	-0.897407	-1.03891	3	1	1
8596	301	91	676.7	1454.39	300212	307987	1	2	2	1	2	1291.46	2	1	2	1	1	Ativo(>=300min/sem)	0	Não	-0.586119	-0.165599	-0.499706	2	2	1
56572	301	46	130.035	170.293	300116	273011	1	2	1	2	2	1291.69	4	3	2	3	1	Insuf. ativo(<300min/sem)	0	Sim	0.447259	-0.148452	-1.14441	2	3	1
66726	503	84	24.6142	26.9981	551114	4495	1	2	1	1	2	1292.03	4	1	2	3	0	Inativo(0min/sem)	1	Sim	-0.154169	1.71578	-2.81065	2	3	1
65063	402	83	52.6685	68.1983	441116	12533	1	3	1	2	1	1292.38	3	4	2	1	0	Inativo(0min/sem)	1	Não	2.02587	-0.409759	-1.70931	3	2	1
26364	306	270	242.71	242.769	335114	86512	2	2	1	1	1	1292.39	2	3	2	0	1	Insuf. ativo(<300min/sem)	0	Sim	0.385098	-1.36841	-0.878904	3	1	1
31174	207	230	44.5087	54.2507	225114	5653	1	2	1	1	2	1293.04	1	2	2	1	1	Inativo(0min/sem)	0	Não	1.23801	-1.61025	-1.45585	3	1	1
7923	501	8	6.98717	14.5991	500112	22523	1	3	1	1	2	1293.51	3	1	2	0	1	Insuf. ativo(<300min/sem)	0	Não	-1.14796	-0.439434	-1.49672	1	2	1
42136	301	20	80.457	92.0515	300113	298746	1	2	1	1	2	1293.56	4	1	2	1	0	Ativo(>=300min/sem)	0	Sim	-0.771619	0.555805	-0.929524	1	3	1
50801	501	40	45.9494	67.2195	500214	21922	1	2	2	1	2	1293.75	4	1	2	1	1	Inativo(0min/sem)	0	Não	-0.813132	-0.401246	-2.31154	1	2	1
47478	206	183	15.626	22.7347	224113	6918	2	2	1	1	1	1293.91	4	1	2	0	1	Ativo(>=300min/sem)	0	Sim	0.24486	-1.08835	-0.067972	1	3	1
23841	401	57	145.156	159.26	400115	77546	1	2	1	2	1	1294.04	3	3	2	1	0	Insuf. ativo(<300min/sem)	0	Sim	-1.13887	0.600219	-1.93043	2	1	1
36640	402	83	48.3653	92.5745	441117	10441	1	2	1	2	1	1294.14	1	1	2	4	1	Inativo(0min/sem)	0	Não	-0.239951	0.509054	-2.37111	3	2	1
20163	505	103	62.0809	62.5835	552115	10486	2	2	1	2	2	1294.75	1	4	2	0	0	Inativo(0min/sem)	0	Sim	1.89055	-1.78197	-1.422	3	1	1
44502	209	278	41.9392	48.0439	226215	13223	2	2	2	2	1	1294.9	1	4	2	1	0	Inativo(0min/sem)	0	Não	1.57059	-1.16888	-1.64779	3	1	1
62752	401	38	18.7338	36.2621	400117	57045	1	2	1	2	1	1295.04	4	2	2	1	0	Inativo(0min/sem)	1	Sim	1.51132	-0.114914	-1.93122	2	3	1
21219	401	51	695.658	763.252	400115	77546	1	2	1	2	1	1295.43	1	3	2	0	0	Ativo(>=300min/sem)	0	Não	1.09199	-0.941821	-0.0380077	3	1	2
39463	301	95	349.72	434.082	300115	296351	1	2	1	2	1	1295.62	3	2	2	0	1	Insuf. ativo(<300min/sem)	0	Sim	-0.636941	-0.749093	-1.29078	2	1	1
3144	206	189	21.2874	28.6943	224114	7374	1	3	1	1	3	1295.74	2	2	2	0	0	Inativo(0min/sem)	0	Sim	-0.157059	-0.558149	-2.26172	2	1	1
13814	301	30	104.521	196.38	300117	235544	1	2	1	2	2	1295.91	4	1	2	0	0	Ativo(>=300min/sem)	0	Não	-0.96268	0.252372	-0.909669	1	3	1
68253	301	24	47.7304	71.8909	300215	300152	1	2	2	2	2	1296.41	3	1	2	0	0	Ativo(>=300min/sem)	2	Não				2	3	1
46001	301	76	855.106	867.434	300114	295477	1	2	1	1	2	1296.43	4	1	2	1	0	Ativo(>=300min/sem)	0	Sim	-0.257068	0.260961	-0.707617	1	3	1
30042	301	67	417.592	423.613	300114	295477	1	2	1	1	2	1296.99	3	3	2	0	1	Insuf. ativo(<300min/sem)	0	Sim	-1.66251	-0.144589	-1.71863	2	1	1
24972	212	374	107.203	186.153	229215	21749	1	2	2	2	2	1297.05	2	2	2	1	0	Inativo(0min/sem)	0	Não	0.54149	-0.57919	-2.09161	2	1	1
68381	401	25	55.7142	90.4132	400116	72455	1	2	1	2	1	1297.28	1	3	2	1	0	Insuf. ativo(<300min/sem)	2	Sim	2.85547	0.334578	-0.737988	3	3	1
62935	302	142	58.6148	51.8942	331114	17589	2	2	1	1	1	1297.43	4	2	2	5	0	Ativo(>=300min/sem)	1	Sim	1.477	1.93897	-0.626651	2	3	1
69068	402	71	43.0927	42.0747	441113	12546	1	2	1	1	1	1297.49	4	2	2	0	0	Inativo(0min/sem)	3	Sim				3	3	1
2644	502	67	20.4202	22.5322	550115	7989	2	2	1	2	2	1297.82	1	4	2	1	0	Inativo(0min/sem)	0	Sim	1.57059	-1.16888	-1.64779	3	1	1
1588	406	138	22.2715	26.0254	443113	10420	2	3	1	1	1	1298	1	4	2	2	1	Insuf. ativo(<300min/sem)	0	Não	0.774281	-0.731915	-0.88668	3	1	2
8111	206	184	9.38753	12.6539	224114	7374	2	2	1	1	1	1298.05	4	1	2	0	1	Inativo(0min/sem)	0	Sim	-0.496703	-1.02915	-2.10171	1	2	1
25839	506	163	34.7763	49.0887	553113	22749	1	2	1	1	1	1298.52	1	4	2	1	0	Inativo(0min/sem)	0	Sim	1.05957	-0.85922	-1.85373	3	1	1
28648	301	86	272.748	586.201	300212	307987	1	2	2	1	2	1298.73	1	1	2	0	1	Inativo(0min/sem)	0	Não	-0.489641	-0.999524	-2.06978	2	1	1
39382	401	66	624.223	746.129	400214	80088	1	2	2	1	1	1298.8	1	1	2	1	1	Ativo(>=300min/sem)	0	Não	-0.0715682	-0.460443	-0.277799	2	2	2
21717	506	151	57.7833	73.6246	553115	24507	1	2	1	2	2	1298.96	3	1	2	3	1	Inativo(0min/sem)	0	Sim	-0.431011	0.20562	-2.35125	2	2	1
62951	401	5	38.1695	61.9415	400116	72455	1	2	1	2	3	1299.01	1	4	2	7	0	Inativo(0min/sem)	1	Sim	3.68678	1.116	-1.60654	3	3	1
62471	305	204	115.535	121.254	333115	43247	1	2	1	2	1	1299.12	4	3	2	3	0	Inativo(0min/sem)	1	Sim	0.867871	1.09646	-2.39878	3	3	1
6682	106	138	79.7113	94.2891	113213	19035	1	3	2	1	1	1299.13	3	3	2	0	1	Ativo(>=300min/sem)	0	Não	-0.77718	-0.469032	-0.479851	2	1	2
14398	106	129	78.4903	91.9364	113114	18958	1	2	1	1	1	1299.28	1	4	2	1	1	Insuf. ativo(<300min/sem)	0	Sim	0.583221	-1.03535	-0.866824	3	1	2
32573	305	184	377.162	664.283	333112	45094	1	2	1	1	2	1299.69	3	3	2	0	1	Inativo(0min/sem)	0	Não	1.55797	-2.22335	-1.23005	2	1	1
24476	106	116	23.0837	25.3973	113113	18114	1	2	1	1	2	1299.81	1	4	2	0	1	Insuf. ativo(<300min/sem)	0	Não	1.4142	-1.9581	-0.43509	3	1	2
1352	210	283	35.7173	49.9689	227115	8623	2	2	1	2		1299.91	4	1	2	3	1	Insuf. ativo(<300min/sem)	0	Sim	-1.08933	0.765711	-1.7782	1	3	1
41496	305	187	263.526	272.051	333114	44014	1	3	1	1	2	1299.98	3	4	2	0	0	Insuf. ativo(<300min/sem)	0	Não	1.23223	-1.22188	-0.84894	3	1	1
29472	202	101	9.8666	9.76462	221116	8556	1	2	1	2	2	1300.18	3	3	2	3	0	Ativo(>=300min/sem)	0	Sim	-0.900518	1.47233	-1.17518	3	3	1
37851	301	16	104.338	136.639	300116	273011	1	2	1	2	2	1300.34	1	3	2	1	1	Inativo(0min/sem)	0	Sim	1.74903	-1.91991	-1.24991	3	1	1
68075	402	73	52.1143	63.8526	441114	14545	1	2	1	1	3	1300.34	4	3	2	1	1	Ativo(>=300min/sem)	2	Sim	-0.697598	1.97196	-1.03462	3	3	1
59898	301	12	347.311	397.361	300113	298746	1	2	1	1	2	1300.59	4	1	2	1	1	Inativo(0min/sem)	1	Sim	-0.357851	0.357874	-2.37306	2	3	1
28391	402	76	30.8449	37.7925	441114	14545	1	2	1	1	1	1300.61	2	4	2	0	1	Inativo(0min/sem)	0	Não	1.04342	-1.9285	-1.45196	3	1	1
23669	301	91	217.017	248.291	300113	298746	1	2	1	1	1	1300.96	4	2	2	0	0	Inativo(0min/sem)	0	Não	-0.164122	-0.587779	-2.29366	1	1	1
60236	401	27	26.7624	51.8027	400117	57045	1	2	1	2	1	1301.51	3	3	2	4	1	Ativo(>=300min/sem)	1	Sim	1.97893	0.589658	0.0129946	3	3	1
31923	501	26	87.0813	181.949	500112	22523	1	2	1	1	2	1301.67	2	4	2	0	0	Ativo(>=300min/sem)	0	Não	0.573911	-0.661791	-0.275883	3	1	2
26900	501	6	13.7013	20.0437	500214	21922	1	4	2	1	2	1302.02	4	4	2	0	0	Ativo(>=300min/sem)	0	Não				2	1	2
6823	403	112	7.93945	12.7746	442117	2285	1	2	1	2	1	1302.04	3	4	2	2	0	Insuf. ativo(<300min/sem)	0	Sim	0.588781	-0.010511	-1.3165	3	1	1
35862	406	131	23.1356	27.0352	443113	10420	1	2	1	1	1	1302.09	1	3	2	1	1	Inativo(0min/sem)	0	Não	1.23801	-1.61025	-1.45585	3	1	1
39566	301	71	1479.57	2820.95	300216	274807	1	2	2	2	1	1302.24	3	1	2	1	0	Inativo(0min/sem)	0	Não	-0.48055	0.0401283	-2.50348	2	2	1
18724	503	74	5.56368	5.8722	551116	4325	1	2	1	2	2	1302.32	1	2	2	1	1	Inativo(0min/sem)	0	Sim	0.723459	-1.31541	-1.67776	3	1	1
[truncated: 68,428 more rows]

## Sheet: labels
Dictionary
Variable	Label	Categories/Comments
n_quest	Questionnaire number	Continuous variable
cod_estr_sel	Status code	Continuous variable
cod_UPA	Primary sampling unit code	Continuous variable
pesonat	Natural weight of the sample design	Continuous variable
pesoaltamost	Sample weight	Continuous variable
estratopos	Stratum	Continuous variable
pesopos	Weight	Continuous variable
school	Administrative dependence of the school	(1) Public (2) Private
nut_status	Nutritional status	(1) Underweight (2) Adequate (3) Overweight (4) Obesity
sex	Sex	(1) Female (2) Male
age	Age range	(1) 12 to 14 years (2) 15 to 17 years
race_color	Race/color	(1) White (2) Black or brown (3) Asian or indigenous
kcal_total	Total energy intake	Continuous variable
minup_g_day_quartiles	Consumption of unprocessed or minimally processed foods (grams/kcal)	(1) Quartile 1 (2) Quartile 2 (3) Quartile 3 (4) Quartile 4
up_g_day_quartiles	Consumption of ultra-processed foods (grams/kcal)	(1) Quartile 1 (2) Quartile 2 (3) Quartile 3 (4) Quartile 4
water	Water consumption	(1) Does not drink water (2) 1 to 2 glasses a day (3) 3 to 4 glasses a day (4) 5 or more glasses a day
bebidatmc	Consumption of alcoholic beverages	(0) Never had an alcoholic beverage (1) Did not drink in the last 30 days (2) Less than 1 glass or dose (3) 1 glass or dose (4) 2 glasses or doses (5) 3 glasses or doses (6) 4 glasses or doses (7) 5 or more glasses or doses
sono8a10	Adequate sleep	(0) Não (1) Sim
ativfiscat3	Physically active	(1) Inactive (2) Insufficiently active (3) Active
smoke	Smoking	(0) Never smoked (1) Did not smoke in the lst 30 days (2) Less than 1 cigarette a day (3) 1 cigarette a day (4) 2 to 5 cigarettes a day (5) 6 to 10 cigarettes a day (6) More than 11 cigarettes a day
CMD	Commom mental disorders	(0) Não (1) Sim
p1	Pattern 1	Continuous variable
p2	Pattern 2	Continuous variable
p3	Pattern 3	Continuous variable
pd1_tercis	Tertiles of pattern 1	(1) Tertile 1 (2) Tertile 2 (3) Tertile 3
pd2_tercis	Tertiles of pattern 2	(1) Tertile 1 (2) Tertile 2 (3) Tertile 3
pd3_tercis	Tertiles of pattern 3	(1) Tertile 1 (2) Tertile 2 (3) Tertile 3
